# Supplementary material for: Ruminal Methanogenic Responses to the Thiamine Supplementation in High-Concentrate Diets
Source: Animals (Basel). 2020 May 28;10(6):935. doi: 10.3390/ani10060935 (PMC7341502; doi:10.3390/ani10060935)
Supplement: Supplementary file 1 [file animals-10-00935-s001.zip]

Archive with 4 entries (3 files):
- Supplementary File(s)/Table S1.docx
- Supplementary File(s)/Table S2.xlsx
- Supplementary File(s)/Table S3.xlsx
- Supplementary File(s)/
