# Supplementary material for: Ruminal Methanogenic Responses to the Thiamine Supplementation in High-Concentrate Diets
Source: Animals (Basel). 2020 May 28;10(6):935. doi: 10.3390/ani10060935 (PMC7341502; doi:10.3390/ani10060935)
Supplement: Supplementary file 1 [file animals-10-00935-s001.zip › Supplementary File(s)/Table S2.xlsx]

## Sheet: Sheet2
Effects of Thiamine Supplementation on Ruminal Methanogenesis in High-Concentrate Diets Feeding Dairy Cows
Fuguang Xue 1,2#, Yue Wang1# ,Yiguang Zhao1#, Yunlei Li1, Xuemei Nan1, Dengke Hua1, Fuyu Sun1, Liang Yang1, Linshu Jiang 3* and Benhai Xiong1*
1State Key Laboratory of Animal Nutrition, Institute of Animal Science, Chinese Academy of Agricultural Sciences, Beijing, 100193, China.
2 Jiangxi Province Key Laboratory of Animal Nutrition/Engineering Research Center of Feed Development, Jiangxi Agricultural University, Nanchang, Jiangxi, China.
3Beijing Key Laboratory for Dairy Cow Nutrition, Beijing University of Agriculture, Beijing, 102206, China
# These authors contributed equally to this work.
Present address: State Key Laboratory of Animal Nutrition, Institute of Animal Science, Chinese Academy of Agricultural Sciences, Beijing 100193, China.
*Corresponding author: Benhai Xiong, Email: xiongbenhai@caas.cn;
*Co-corresponding author: Linshu Jiang. Email: jls@bua.edu.cn
Short title: Thiamine and ruminal methanogenesis

## Sheet: Sheet1
							HCT1	HCT2	HCT3	HCT4	HC1	HC2	HC3	HC4	CON1	CON2	CON3	CON4
k__Bacteria							51.216	58.7603	52.6228	44.1267	71.0085	68.1524	72.6764	68.4374	81.7035	77.9897	79.5595	85.3846
k__Bacteria	p__Acidobacteria						0.0473237	0.0548349	0.0656193	0.0439989	0.070718	0.0713381	0.0778733	0.145207	0.105231	0.0468569	0.0428433	0.0447819
k__Bacteria	p__Acidobacteria	c__Acidobacteria_noname					0.0112181	0.0132358	0.0121566	0.00842024	0.00484841	0.0111528	0.0126169	0.00972263	0.0144373	0.015253	0.0139331	0.0173505
k__Bacteria	p__Acidobacteria	c__Acidobacteria_noname	o__Acidobacteria_noname				0.0112181	0.0132358	0.0121566	0.00842024	0.00484841	0.0111528	0.0126169	0.00972263	0.0144373	0.015253	0.0139331	0.0173505
k__Bacteria	p__Acidobacteria	c__Acidobacteria_noname	o__Acidobacteria_noname	f__Acidobacteria_noname			0.0112181	0.0132358	0.0121566	0.00842024	0.00484841	0.0111528	0.0126169	0.00972263	0.0144373	0.015253	0.0139331	0.0173505
k__Bacteria	p__Acidobacteria	c__Acidobacteria_noname	o__Acidobacteria_noname	f__Acidobacteria_noname	g__Acidobacteria_noname		0.00932513	0.0119835	0.0106945	0.00706278	0.00456863	0.0106051	0.0120422	0.00948083	0.0140637	0.0144893	0.0131377	0.0169113
k__Bacteria	p__Acidobacteria	c__Acidobacteria_noname	o__Acidobacteria_noname	f__Acidobacteria_noname	g__Acidobacteria_noname	s__Acidobacteria_bacterium_DSM_100886	0.00175265	0.00317903	0.00217466	0.0015264	0.00066909	0.0037417	0.00158694	0.00141652	0.00139447	0.00225934	0.0014822	0.00231568
k__Bacteria	p__Acidobacteria	c__Acidobacteria_noname	o__Acidobacteria_noname	f__Acidobacteria_noname	g__Acidobacteria_noname	s__Acidobacteria_bacterium_OLB17	0.00149829	0.00168198	0.0017768	0.00140251	0.00101416	0.0011955	0.00234991	0.00167038	0.00195536	0.00178738	0.00211128	0.00247693
k__Bacteria	p__Acidobacteria	c__Acidobacteria_noname	o__Acidobacteria_noname	f__Acidobacteria_noname	g__Acidobacteria_noname	s__Acidobacteria_bacterium_SCGC_AG-212-P17	0	0.000244638	0	0	0	2.20233e-05	0	0	2.38898e-05	0.00037399	0	0
k__Bacteria	p__Acidobacteria	c__Acidobacteria_noname	o__Acidobacteria_noname	f__Acidobacteria_noname	g__Acidobacteria_noname	s__uncultured_Acidobacteria_bacterium	0.000523924	0.000638667	0.000697292	0.000280522	0.000249825	0.000680396	0.000854969	0.000601206	0.00114428	0.00114123	0.00092269	0.00112884
k__Bacteria	p__Acidobacteria	c__Acidobacteria_noname	o__Acidobacteria_noname	f__Acidobacteria_noname	g__Acidobacteria_noname	s__uncultured_Acidobacteria_bacterium_A2	1.57727e-05	8.88466e-05	8.50862e-05	2.94625e-05	0	2.70572e-05	5.43703e-05	0	0	0.00016169	4.97569e-05	5.91079e-05
k__Bacteria	p__Acidobacteria	c__Acidobacteria_noname	o__Acidobacteria_noname	f__Acidobacteria_noname	g__Acidobacteria_noname	s__uncultured_Acidobacteria_bacterium_HF4000_26D02	0.0055345	0.00602788	0.00596064	0.00382389	0.00263555	0.00493839	0.00719605	0.00579272	0.00954575	0.00876565	0.0085718	0.0109308
k__Bacteria	p__Acidobacteria	c__Acidobacteria_noname	o__Acidobacteria_noname	f__Acidobacteria_noname	g__Acidobacteria_noname	s__uncultured_Acidobacteria_bacterium_cosmid_p2H8	0	0.000122495	0	0	0	0	0	0	0	0	0	0
k__Bacteria	p__Acidobacteria	c__Acidobacteria_noname	o__Acidobacteria_noname	f__Acidobacteria_noname	g__Thermoanaerobaculum		0.00189296	0.00125225	0.00146212	0.00135746	0.000279786	0.000547744	0.000574652	0.0002418	0.000373552	0.000763768	0.000795391	0.000439173
k__Bacteria	p__Acidobacteria	c__Acidobacteria_noname	o__Acidobacteria_noname	f__Acidobacteria_noname	g__Thermoanaerobaculum	s__Thermoanaerobaculum_aquaticum	0.00189296	0.00125225	0.00146212	0.00135746	0.000279786	0.000547744	0.000574652	0.0002418	0.000373552	0.000763768	0.000795391	0.000439173
k__Bacteria	p__Acidobacteria	c__Acidobacteriia					0.0202691	0.0275986	0.035887	0.0215079	0.0567936	0.0538941	0.0555745	0.12735	0.0805427	0.0208457	0.0200692	0.0178736
k__Bacteria	p__Acidobacteria	c__Acidobacteriia	o__Acidobacteriales				0.0202691	0.0275986	0.035887	0.0215079	0.0567936	0.0538941	0.0555745	0.12735	0.0805427	0.0208457	0.0200692	0.0178736
k__Bacteria	p__Acidobacteria	c__Acidobacteriia	o__Acidobacteriales	f__Acidobacteriaceae			0.0202691	0.0275858	0.0358795	0.0214812	0.0567083	0.0538941	0.0555745	0.12735	0.0805117	0.020822	0.0200332	0.0178412
k__Bacteria	p__Acidobacteria	c__Acidobacteriia	o__Acidobacteriales	f__Acidobacteriaceae	g__Acid_Candidatus_Koribacter		0.0011434	0.00183764	0.00143369	0.000881219	0.000516077	0.00067075	0.000969568	0.000841112	0.000459316	0.00173943	0.00100046	0.000769768
k__Bacteria	p__Acidobacteria	c__Acidobacteriia	o__Acidobacteriales	f__Acidobacteriaceae	g__Acid_Candidatus_Koribacter	s__Candidatus_Koribacter_versatilis	0.0011434	0.00183764	0.00143369	0.000881219	0.000516077	0.00067075	0.000969568	0.000841112	0.000459316	0.00173943	0.00100046	0.000769768
k__Bacteria	p__Acidobacteria	c__Acidobacteriia	o__Acidobacteriales	f__Acidobacteriaceae	g__Acidobacteriaceae_noname		0.00623536	0.00661585	0.00936154	0.00634554	0.00329711	0.00752564	0.0143375	0.00948401	0.00417937	0.00719257	0.00536345	0.00652483
k__Bacteria	p__Acidobacteria	c__Acidobacteriia	o__Acidobacteriales	f__Acidobacteriaceae	g__Acidobacteriaceae_noname	s__Acidobacteria_bacterium_KBS_146	0.000782927	0.00085236	0.00101238	0.000438154	0.000283528	0.000376957	0.00059946	0.000395097	0.000348862	0.000376811	0.000426768	0.000433622
k__Bacteria	p__Acidobacteria	c__Acidobacteriia	o__Acidobacteriales	f__Acidobacteriaceae	g__Acidobacteriaceae_noname	s__Acidobacteriaceae_bacterium_KBS_83	0.000570085	0.000533948	0.000777898	0.000551338	8.47093e-05	0.00045775	0.000391715	0.000236927	0.000248613	0.000698072	0.000393221	0.000403755
k__Bacteria	p__Acidobacteria	c__Acidobacteriia	o__Acidobacteriales	f__Acidobacteriaceae	g__Acidobacteriaceae_noname	s__Acidobacteriaceae_bacterium_KBS_89	0.000494641	0.000951714	0.00116939	0.00088427	0.000343907	0.000613788	0.000706183	0.000533874	0.000549663	0.000772823	0.000479863	0.00103054
k__Bacteria	p__Acidobacteria	c__Acidobacteriia	o__Acidobacteriales	f__Acidobacteriaceae	g__Acidobacteriaceae_noname	s__Acidobacteriaceae_bacterium_KBS_96	0.00229182	0.00239433	0.00390585	0.00312924	0.00169994	0.00399285	0.0115208	0.00697054	0.00182203	0.00317462	0.00272096	0.00299076
k__Bacteria	p__Acidobacteria	c__Acidobacteriia	o__Acidobacteriales	f__Acidobacteriaceae	g__Acidobacteriaceae_noname	s__Acidobacteriaceae_bacterium_TAA166	0.00073673	0.000692702	0.00136627	0.000589123	0.000722819	0.00144984	0.000608463	0.000866166	0.000166461	0.000796772	0.00050002	0.000321076
k__Bacteria	p__Acidobacteria	c__Acidobacteriia	o__Acidobacteriales	f__Acidobacteriaceae	g__Acidobacteriaceae_noname	s__Acidobacteriaceae_bacterium_URHE0068	0.00135915	0.0011908	0.00112976	0.000753416	0.000162201	0.000634452	0.000510917	0.000481405	0.00104374	0.00137348	0.000842616	0.00134507
k__Bacteria	p__Acidobacteria	c__Acidobacteriia	o__Acidobacteriales	f__Acidobacteriaceae	g__Acidobacterium		0.00182617	0.00182796	0.00199539	0.00123674	0.00200534	0.00172682	0.00220728	0.00176416	0.00238303	0.00118642	0.000908807	0.00149841
k__Bacteria	p__Acidobacteria	c__Acidobacteriia	o__Acidobacteriales	f__Acidobacteriaceae	g__Acidobacterium	s__Acidobacterium_capsulatum	0.000198265	0.000321427	0.000495738	0.000260253	0.000275895	0.000389637	0.000416298	0.00045822	0.000268899	0.000248095	0.000155659	0.000326889
k__Bacteria	p__Acidobacteria	c__Acidobacteriia	o__Acidobacteriales	f__Acidobacteriaceae	g__Acidobacterium	s__Acidobacterium_sp._PMMR2	0.00162791	0.00150653	0.00149965	0.000976485	0.00172945	0.00133719	0.00179098	0.00130594	0.00211413	0.000938323	0.000753148	0.00117152
k__Bacteria	p__Acidobacteria	c__Acidobacteriia	o__Acidobacteriales	f__Acidobacteriaceae	g__Edaphobacter		0.00175259	0.00171699	0.00165214	0.000896264	0.00042485	0.000591777	0.00127773	0.000609785	0.0005301	0.00103234	0.0006667	0.00124883
k__Bacteria	p__Acidobacteria	c__Acidobacteriia	o__Acidobacteriales	f__Acidobacteriaceae	g__Edaphobacter	s__Edaphobacter_aggregans	0.00175259	0.00171699	0.00165214	0.000896264	0.00042485	0.000591777	0.00127773	0.000609785	0.0005301	0.00103234	0.0006667	0.00124883
k__Bacteria	p__Acidobacteria	c__Acidobacteriia	o__Acidobacteriales	f__Acidobacteriaceae	g__Granulicella		0.000968175	0.000805763	0.000857261	0.00065957	0.00021985	0.000478196	0.000756978	0.000629805	0.00044498	0.000730987	0.000673324	0.000843403
k__Bacteria	p__Acidobacteria	c__Acidobacteriia	o__Acidobacteriales	f__Acidobacteriaceae	g__Granulicella	s__Granulicella_mallensis	0.000487584	0.000568532	0.000620892	0.000348775	0.000128814	0.000228781	0.00036898	0.000371574	0.000301377	0.000615677	0.000505161	0.000555481
k__Bacteria	p__Acidobacteria	c__Acidobacteriia	o__Acidobacteriales	f__Acidobacteriaceae	g__Granulicella	s__Granulicella_tundricola	0.000480591	0.000237231	0.000236369	0.000310795	9.1036e-05	0.000249415	0.000387998	0.000258231	0.000143602	0.000115309	0.000168163	0.000287921
k__Bacteria	p__Acidobacteria	c__Acidobacteriia	o__Acidobacteriales	f__Acidobacteriaceae	g__Silvibacterium		0.000699086	0.000629509	0.000889114	0.000696882	0.000151592	0.000241791	0.00032091	0.000251847	0.000223224	0.000639539	0.000535604	0.000581525
k__Bacteria	p__Acidobacteria	c__Acidobacteriia	o__Acidobacteriales	f__Acidobacteriaceae	g__Silvibacterium	s__Silvibacterium_bohemicum	0.000699086	0.000629509	0.000889114	0.000696882	0.000151592	0.000241791	0.00032091	0.000251847	0.000223224	0.000639539	0.000535604	0.000581525
k__Bacteria	p__Acidobacteria	c__Acidobacteriia	o__Acidobacteriales	f__Acidobacteriaceae	g__Terracidiphilus		0.000188478	0.000720593	0.000947082	0.00022998	0.000448019	0.000426549	0.000368557	0.000367108	0.000418512	0.000927202	0.000486941	0.000820984
k__Bacteria	p__Acidobacteria	c__Acidobacteriia	o__Acidobacteriales	f__Acidobacteriaceae	g__Terracidiphilus	s__Terracidiphilus_gabretensis	0.000188478	0.000720593	0.000947082	0.00022998	0.000448019	0.000426549	0.000368557	0.000367108	0.000418512	0.000927202	0.000486941	0.000820984
k__Bacteria	p__Acidobacteria	c__Acidobacteriia	o__Acidobacteriales	f__Acidobacteriaceae	g__Terriglobus		0.0074558	0.0134315	0.0187432	0.010535	0.0496455	0.0422325	0.0353359	0.113402	0.0718732	0.00737354	0.0103979	0.00555344
k__Bacteria	p__Acidobacteria	c__Acidobacteriia	o__Acidobacteriales	f__Acidobacteriaceae	g__Terriglobus	s__Terriglobus_roseus	0.000642472	0.000990499	0.00120684	0.000861046	0.000338902	0.000756547	0.000802277	0.000599223	0.000263495	0.000531439	0.000458134	0.000589898
k__Bacteria	p__Acidobacteria	c__Acidobacteriia	o__Acidobacteriales	f__Acidobacteriaceae	g__Terriglobus	s__Terriglobus_saanensis	0.000343941	0.000292448	0.000172019	0.000177935	5.30426e-05	3.92766e-05	9.71541e-05	0.000247772	5.22541e-05	0.000250627	8.21913e-05	0.000128578
k__Bacteria	p__Acidobacteria	c__Acidobacteriia	o__Acidobacteriales	f__Acidobacteriaceae	g__Terriglobus	s__Terriglobus_sp._TAA_43	0.00646939	0.0121485	0.0173644	0.00949605	0.0492535	0.0414367	0.0344365	0.112555	0.0715574	0.00659147	0.00985762	0.00483496
k__Bacteria	p__Acidobacteria	c__Acidobacteriia	o__Acidobacteriales	f__Acidobacteriales_noname			0	1.28582e-05	7.50853e-06	2.66495e-05	8.52935e-05	0	0	0	3.09727e-05	2.37166e-05	3.6005e-05	3.24027e-05
k__Bacteria	p__Acidobacteria	c__Acidobacteriia	o__Acidobacteriales	f__Acidobacteriales_noname	g__Acidobacteriales_noname		0	1.28582e-05	7.50853e-06	2.66495e-05	8.52935e-05	0	0	0	3.09727e-05	2.37166e-05	3.6005e-05	3.24027e-05
k__Bacteria	p__Acidobacteria	c__Acidobacteriia	o__Acidobacteriales	f__Acidobacteriales_noname	g__Acidobacteriales_noname	s__uncultured_Acidobacteriales_bacterium_HF0200_23L05	0	1.28582e-05	7.50853e-06	2.66495e-05	8.52935e-05	0	0	0	3.09727e-05	2.37166e-05	3.6005e-05	3.24027e-05
k__Bacteria	p__Acidobacteria	c__Blastocatellia					0.00447362	0.00414434	0.00539813	0.00302772	0.00230041	0.00226318	0.00426265	0.0029765	0.00244494	0.0037137	0.00320496	0.00414289
k__Bacteria	p__Acidobacteria	c__Blastocatellia	o__Blastocatellia_noname				0.00447362	0.00414434	0.00539813	0.00302772	0.00230041	0.00226318	0.00426265	0.0029765	0.00244494	0.0037137	0.00320496	0.00414289
k__Bacteria	p__Acidobacteria	c__Blastocatellia	o__Blastocatellia_noname	f__Blastocatellia_noname			0.00447362	0.00414434	0.00539813	0.00302772	0.00230041	0.00226318	0.00426265	0.0029765	0.00244494	0.0037137	0.00320496	0.00414289
k__Bacteria	p__Acidobacteria	c__Blastocatellia	o__Blastocatellia_noname	f__Blastocatellia_noname	g__Chloracidobacterium		0.00193756	0.00157342	0.00204884	0.000980484	0.00134639	0.000899049	0.0018713	0.00150576	0.00145602	0.00141976	0.00141216	0.00142788
k__Bacteria	p__Acidobacteria	c__Blastocatellia	o__Blastocatellia_noname	f__Blastocatellia_noname	g__Chloracidobacterium	s__Chloracidobacterium_thermophilum	0.00193756	0.00157342	0.00204884	0.000980484	0.00134639	0.000899049	0.0018713	0.00150576	0.00145602	0.00141976	0.00141216	0.00142788
k__Bacteria	p__Acidobacteria	c__Blastocatellia	o__Blastocatellia_noname	f__Blastocatellia_noname	g__Pyrinomonas		0.00253606	0.00257092	0.00334928	0.00204723	0.000954029	0.00136413	0.00239135	0.00147074	0.000988917	0.00229394	0.0017928	0.00271501
k__Bacteria	p__Acidobacteria	c__Blastocatellia	o__Blastocatellia_noname	f__Blastocatellia_noname	g__Pyrinomonas	s__Pyrinomonas_methylaliphatogenes	0.00253606	0.00257092	0.00334928	0.00204723	0.000954029	0.00136413	0.00239135	0.00147074	0.000988917	0.00229394	0.0017928	0.00271501
k__Bacteria	p__Acidobacteria	c__Holophagae					0.00670325	0.00369415	0.00506366	0.00577391	0.00588989	0.00137392	0.00156937	0.00294618	0.00630954	0.00319134	0.00287293	0.00222499
k__Bacteria	p__Acidobacteria	c__Holophagae	o__Holophagales				0.00670325	0.00369415	0.00506366	0.00577391	0.00588989	0.00137392	0.00156937	0.00294618	0.00630954	0.00319134	0.00287293	0.00222499
k__Bacteria	p__Acidobacteria	c__Holophagae	o__Holophagales	f__Holophagaceae			0.00670325	0.00369415	0.00506366	0.00577391	0.00588989	0.00137392	0.00156937	0.00294618	0.00630954	0.00319134	0.00287293	0.00222499
k__Bacteria	p__Acidobacteria	c__Holophagae	o__Holophagales	f__Holophagaceae	g__Geothrix		0.0037543	0.00141273	0.00190854	0.00375424	8.5066e-05	0.000327018	0.000306149	0.000288385	0.00057611	0.00110501	0.000880089	0.000488647
k__Bacteria	p__Acidobacteria	c__Holophagae	o__Holophagales	f__Holophagaceae	g__Geothrix	s__Geothrix_fermentans	0.0037543	0.00141273	0.00190854	0.00375424	8.5066e-05	0.000327018	0.000306149	0.000288385	0.00057611	0.00110501	0.000880089	0.000488647
k__Bacteria	p__Acidobacteria	c__Holophagae	o__Holophagales	f__Holophagaceae	g__Holophaga		0.00294894	0.00228143	0.00315512	0.00201968	0.00580482	0.0010469	0.00126322	0.00265779	0.00573343	0.00208633	0.00199284	0.00173634
k__Bacteria	p__Acidobacteria	c__Holophagae	o__Holophagales	f__Holophagaceae	g__Holophaga	s__Holophaga_foetida	0.00294894	0.00228143	0.00315512	0.00201968	0.00580482	0.0010469	0.00126322	0.00265779	0.00573343	0.00208633	0.00199284	0.00173634
k__Bacteria	p__Acidobacteria	c__Solibacteres					0.00465971	0.00616202	0.00711399	0.00526913	0.000885722	0.00265411	0.0038499	0.00221171	0.00149619	0.00385311	0.00276306	0.00318995
k__Bacteria	p__Acidobacteria	c__Solibacteres	o__Solibacterales				0.00465971	0.00616202	0.00711399	0.00526913	0.000885722	0.00265411	0.0038499	0.00221171	0.00149619	0.00385311	0.00276306	0.00318995
k__Bacteria	p__Acidobacteria	c__Solibacteres	o__Solibacterales	f__Solibacteraceae			0.00413115	0.00541067	0.00625595	0.00476314	0.000597521	0.0020637	0.00328237	0.00189378	0.00128127	0.00340256	0.00225654	0.00275455
k__Bacteria	p__Acidobacteria	c__Solibacteres	o__Solibacterales	f__Solibacteraceae	g__Soli_Candidatus_Solibacter		0.00413115	0.00541067	0.00625595	0.00476314	0.000597521	0.0020637	0.00328237	0.00189378	0.00128127	0.00340256	0.00225654	0.00275455
k__Bacteria	p__Acidobacteria	c__Solibacteres	o__Solibacterales	f__Solibacteraceae	g__Soli_Candidatus_Solibacter	s__Candidatus_Solibacter_usitatus	0.00413115	0.00541067	0.00625595	0.00476314	0.000597521	0.0020637	0.00328237	0.00189378	0.00128127	0.00340256	0.00225654	0.00275455
k__Bacteria	p__Acidobacteria	c__Solibacteres	o__Solibacterales	f__Solibacterales_noname			0.000528558	0.000751354	0.000858039	0.000505986	0.0002882	0.000590412	0.000567529	0.00031793	0.000214928	0.000450553	0.00050652	0.000435401
k__Bacteria	p__Acidobacteria	c__Solibacteres	o__Solibacterales	f__Solibacterales_noname	g__Bryobacter		0.000528558	0.000751354	0.000858039	0.000505986	0.0002882	0.000590412	0.000567529	0.00031793	0.000214928	0.000450553	0.00050652	0.000435401
k__Bacteria	p__Acidobacteria	c__Solibacteres	o__Solibacterales	f__Solibacterales_noname	g__Bryobacter	s__Bryobacter_aggregatus	0.000528558	0.000751354	0.000858039	0.000505986	0.0002882	0.000590412	0.000567529	0.00031793	0.000214928	0.000450553	0.00050652	0.000435401
k__Bacteria	p__Actinobacteria						0.606395	0.581285	0.620013	0.597697	0.866145	0.773361	0.51766	0.686143	0.544847	0.403483	0.390656	0.359472
k__Bacteria	p__Actinobacteria	c__Acidimicrobiia					0.00143468	0.00219077	0.00207209	0.00131822	0.0010277	0.0018363	0.0017947	0.000954428	0.00092427	0.00223994	0.00149198	0.00217684
k__Bacteria	p__Actinobacteria	c__Acidimicrobiia	o__Acidimicrobiales				0.00129818	0.0019511	0.00183949	0.00121094	0.0010149	0.00172386	0.00161796	0.000857634	0.000879547	0.00212371	0.00145417	0.00211559
k__Bacteria	p__Actinobacteria	c__Acidimicrobiia	o__Acidimicrobiales	f__Acidimicrobiaceae			0.000840841	0.00166152	0.00133365	0.000954617	0.000885805	0.00161576	0.00125608	0.000772212	0.000836325	0.00182666	0.00137826	0.00172434
k__Bacteria	p__Actinobacteria	c__Acidimicrobiia	o__Acidimicrobiales	f__Acidimicrobiaceae	g__Acidimicrobium		0.000131042	0.000349523	0.000542063	0.000175176	0	0.00013651	9.23778e-05	0.000133989	0.00017366	0.000489953	0.000271913	0.000360665
k__Bacteria	p__Actinobacteria	c__Acidimicrobiia	o__Acidimicrobiales	f__Acidimicrobiaceae	g__Acidimicrobium	s__Acidimicrobium_sp._BACL27_MAG-120823-bin4	0.000131042	0.000349523	0.000542063	0.000175176	0	0.00013651	9.23778e-05	0.000133989	0.00017366	0.000489953	0.000271913	0.000360665
k__Bacteria	p__Actinobacteria	c__Acidimicrobiia	o__Acidimicrobiales	f__Acidimicrobiaceae	g__Acidithrix		0.000429146	0.000756693	0.000488318	0.000557966	0.000872183	0.00109802	0.000756337	0.000502769	0.000487103	0.000906016	0.000577717	0.000532714
k__Bacteria	p__Actinobacteria	c__Acidimicrobiia	o__Acidimicrobiales	f__Acidimicrobiaceae	g__Acidithrix	s__Acidithrix_ferrooxidans	0.000429146	0.000756693	0.000488318	0.000557966	0.000872183	0.00109802	0.000756337	0.000502769	0.000487103	0.000906016	0.000577717	0.000532714
k__Bacteria	p__Actinobacteria	c__Acidimicrobiia	o__Acidimicrobiales	f__Acidimicrobiaceae	g__Ilumatobacter		0.000280653	0.000555303	0.000303272	0.000221475	1.36223e-05	0.000381229	0.000407367	0.000135454	0.000175563	0.000430695	0.000528631	0.000830965
k__Bacteria	p__Actinobacteria	c__Acidimicrobiia	o__Acidimicrobiales	f__Acidimicrobiaceae	g__Ilumatobacter	s__Ilumatobacter_coccineus	3.1704e-06	0.000212473	3.6251e-05	6.78902e-05	1.36223e-05	0.000285002	5.60542e-05	8.92473e-05	5.96833e-05	0.000244655	0.0003744	9.46554e-05
k__Bacteria	p__Actinobacteria	c__Acidimicrobiia	o__Acidimicrobiales	f__Acidimicrobiaceae	g__Ilumatobacter	s__Ilumatobacter_nonamiensis	0.000277482	0.00034283	0.000267021	0.000153585	0	9.62261e-05	0.000351313	4.62068e-05	0.000115879	0.00018604	0.000154231	0.00073631
k__Bacteria	p__Actinobacteria	c__Acidimicrobiia	o__Acidimicrobiales	f__Microthrixaceae			0.000457335	0.000289578	0.000505834	0.000256327	0.000129097	0.000108096	0.00036188	8.54213e-05	4.32221e-05	0.000297048	7.59086e-05	0.000391247
k__Bacteria	p__Actinobacteria	c__Acidimicrobiia	o__Acidimicrobiales	f__Microthrixaceae	g__Micr_Candidatus_Microthrix		0.000457335	0.000289578	0.000505834	0.000256327	0.000129097	0.000108096	0.00036188	8.54213e-05	4.32221e-05	0.000297048	7.59086e-05	0.000391247
k__Bacteria	p__Actinobacteria	c__Acidimicrobiia	o__Acidimicrobiales	f__Microthrixaceae	g__Micr_Candidatus_Microthrix	s__Candidatus_Microthrix_parvicella	0.000457335	0.000289578	0.000505834	0.000256327	0.000129097	0.000108096	0.00036188	8.54213e-05	4.32221e-05	0.000297048	7.59086e-05	0.000391247
k__Bacteria	p__Actinobacteria	c__Acidimicrobiia	o__Acidimicrobiia_noname				0.000136503	0.000239675	0.000232606	0.000107278	1.27956e-05	0.000112441	0.000176739	9.6794e-05	4.47224e-05	0.000116226	3.781e-05	6.12488e-05
k__Bacteria	p__Actinobacteria	c__Acidimicrobiia	o__Acidimicrobiia_noname	f__Acidimicrobiia_noname			0.000136503	0.000239675	0.000232606	0.000107278	1.27956e-05	0.000112441	0.000176739	9.6794e-05	4.47224e-05	0.000116226	3.781e-05	6.12488e-05
k__Bacteria	p__Actinobacteria	c__Acidimicrobiia	o__Acidimicrobiia_noname	f__Acidimicrobiia_noname	g__Acidimicrobiia_noname		0.000136503	0.000239675	0.000232606	0.000107278	1.27956e-05	0.000112441	0.000176739	9.6794e-05	4.47224e-05	0.000116226	3.781e-05	6.12488e-05
k__Bacteria	p__Actinobacteria	c__Acidimicrobiia	o__Acidimicrobiia_noname	f__Acidimicrobiia_noname	g__Acidimicrobiia_noname	s__Acidimicrobiia_bacterium_BACL6_MAG-120910-bin40	0.000136503	0.000239675	0.000232606	0.000107278	1.27956e-05	0.000112441	0.000176739	9.6794e-05	4.47224e-05	0.000116226	3.781e-05	6.12488e-05
k__Bacteria	p__Actinobacteria	c__Actinobacteria_class					0.487446	0.459299	0.461974	0.479692	0.487216	0.392088	0.250242	0.373629	0.402458	0.276209	0.261282	0.226327
k__Bacteria	p__Actinobacteria	c__Actinobacteria_class	o__Actinobacteria_class_noname				0.00595446	0.00755079	0.00585541	0.00396867	0.00709164	0.00549048	0.00390513	0.0058693	0.00673709	0.00576874	0.00466253	0.0045289
k__Bacteria	p__Actinobacteria	c__Actinobacteria_class	o__Actinobacteria_class_noname	f__Actinobacteria_class_noname			0.00595446	0.00755079	0.00585541	0.00396867	0.00709164	0.00549048	0.00390513	0.0058693	0.00673709	0.00576874	0.00466253	0.0045289
k__Bacteria	p__Actinobacteria	c__Actinobacteria_class	o__Actinobacteria_class_noname	f__Actinobacteria_class_noname	g__Actinobacteria_class_noname		0.00564354	0.00702473	0.00515017	0.00355674	0.00691214	0.00512648	0.00350736	0.00550418	0.00648814	0.00520521	0.00413843	0.00407225
k__Bacteria	p__Actinobacteria	c__Actinobacteria_class	o__Actinobacteria_class_noname	f__Actinobacteria_class_noname	g__Actinobacteria_class_noname	s__Actinobacteria_bacterium_66_15	0.000611407	0.000738978	0.000668492	0.0003623	0.00117198	0.00119467	0.000914899	0.00116648	0.000617163	0.000845983	0.000649728	0.000930689
k__Bacteria	p__Actinobacteria	c__Actinobacteria_class	o__Actinobacteria_class_noname	f__Actinobacteria_class_noname	g__Actinobacteria_class_noname	s__Actinobacteria_bacterium_IMCC26207	0.00163749	0.00240665	0.00109923	0.00103474	0.00011597	8.43074e-05	0.000195886	4.57171e-05	0.000116483	0.000837624	0.000388119	0.000406357
k__Bacteria	p__Actinobacteria	c__Actinobacteria_class	o__Actinobacteria_class_noname	f__Actinobacteria_class_noname	g__Actinobacteria_class_noname	s__Actinobacteria_bacterium_IMCC26256	7.18914e-05	0.000142155	8.23249e-06	1.18158e-05	0.00357979	5.93344e-05	5.23131e-05	0.00104843	0.00345114	8.66776e-06	2.44305e-05	9.63903e-06
k__Bacteria	p__Actinobacteria	c__Actinobacteria_class	o__Actinobacteria_class_noname	f__Actinobacteria_class_noname	g__Actinobacteria_class_noname	s__Actinobacteria_bacterium_OK006	7.53791e-05	0.000229354	0.000217835	6.29142e-05	1.11228e-05	1.67556e-05	2.39429e-05	4.5306e-05	0	6.85983e-05	3.56373e-05	3.54943e-05
k__Bacteria	p__Actinobacteria	c__Actinobacteria_class	o__Actinobacteria_class_noname	f__Actinobacteria_class_noname	g__Actinobacteria_class_noname	s__Actinobacteria_bacterium_OK074	0.000224876	0.000354391	0.000274178	0.000125368	1.56101e-05	0.000165177	0.000174862	0.000134811	3.30663e-05	4.2616e-05	0.000121238	0.000198445
k__Bacteria	p__Actinobacteria	c__Actinobacteria_class	o__Actinobacteria_class_noname	f__Actinobacteria_class_noname	g__Actinobacteria_class_noname	s__Actinobacteria_bacterium_OV320	4.70975e-05	7.94653e-06	7.43326e-05	0	0.00017812	0.000648992	4.60341e-05	0.000154776	5.41314e-05	8.11429e-05	8.19702e-05	4.41679e-05
k__Bacteria	p__Actinobacteria	c__Actinobacteria_class	o__Actinobacteria_class_noname	f__Actinobacteria_class_noname	g__Actinobacteria_class_noname	s__Actinobacteria_bacterium_OV450	0	8.44881e-05	1.40962e-05	0	2.32036e-05	0.000209726	0	1.48522e-05	0	0	0	0
k__Bacteria	p__Actinobacteria	c__Actinobacteria_class	o__Actinobacteria_class_noname	f__Actinobacteria_class_noname	g__Actinobacteria_class_noname	s__Actinobacteria_bacterium_UC5.1-1B11	0.000586234	3.12047e-05	4.06088e-05	1.84782e-05	0.000639673	0.00134477	7.48656e-05	0.000796211	0.00039382	0.000101408	6.80772e-05	8.78516e-05
k__Bacteria	p__Actinobacteria	c__Actinobacteria_class	o__Actinobacteria_class_noname	f__Actinobacteria_class_noname	g__Actinobacteria_class_noname	s__Actinobacteria_class_noname	0.000118006	0.000346703	0.000372436	0.00016585	5.73842e-05	0.000139894	0.000204561	0.000159045	5.33962e-05	0.000140828	0.000158445	8.46304e-05
k__Bacteria	p__Actinobacteria	c__Actinobacteria_class	o__Actinobacteria_class_noname	f__Actinobacteria_class_noname	g__Actinobacteria_class_noname	s__actinobacterium_LLX17	7.66525e-05	0	2.79289e-05	0	0	0	0	0	0	0	0	0
k__Bacteria	p__Actinobacteria	c__Actinobacteria_class	o__Actinobacteria_class_noname	f__Actinobacteria_class_noname	g__Actinobacteria_class_noname	s__actinobacterium_acAMD-2	0.000123705	0.000131409	0.000194058	0.000148439	8.95836e-05	2.87574e-05	0.000183706	9.73927e-05	0.000116291	0.000151943	0.00011502	0.000121291
k__Bacteria	p__Actinobacteria	c__Actinobacteria_class	o__Actinobacteria_class_noname	f__Actinobacteria_class_noname	g__Actinobacteria_class_noname	s__actinobacterium_acAMD-5	1.96392e-05	0.000224018	0	6.87841e-06	0	0	0	0	0	4.89712e-05	0	0
k__Bacteria	p__Actinobacteria	c__Actinobacteria_class	o__Actinobacteria_class_noname	f__Actinobacteria_class_noname	g__Actinobacteria_class_noname	s__actinobacterium_acAcidi	0	7.09842e-05	0	0	2.33151e-05	0	1.67293e-05	2.71338e-05	0	0.000107111	0	0
k__Bacteria	p__Actinobacteria	c__Actinobacteria_class	o__Actinobacteria_class_noname	f__Actinobacteria_class_noname	g__Actinobacteria_class_noname	s__actinobacterium_acMicro-4	0	0	0	0	0.000117463	0	0	0	0	0	0	0
k__Bacteria	p__Actinobacteria	c__Actinobacteria_class	o__Actinobacteria_class_noname	f__Actinobacteria_class_noname	g__Actinobacteria_class_noname	s__marine_actinobacterium_MedAcidi-G1	3.43686e-05	6.81916e-05	0.000161037	0	1.14376e-05	5.34103e-05	2.99534e-05	5.49011e-06	2.39827e-05	6.12139e-06	2.7178e-05	0
k__Bacteria	p__Actinobacteria	c__Actinobacteria_class	o__Actinobacteria_class_noname	f__Actinobacteria_class_noname	g__Actinobacteria_class_noname	s__marine_actinobacterium_MedAcidi-G2A	1.65304e-05	1.67606e-05	0	2.31583e-05	1.05885e-05	0	3.7988e-06	2.46456e-05	2.69151e-05	6.86986e-06	2.60735e-05	9.0105e-05
k__Bacteria	p__Actinobacteria	c__Actinobacteria_class	o__Actinobacteria_class_noname	f__Actinobacteria_class_noname	g__Actinobacteria_class_noname	s__marine_actinobacterium_MedAcidi-G2B	2.25325e-05	0	0	3.1567e-05	0	0	0	2.51957e-05	0	0	4.26487e-05	0
k__Bacteria	p__Actinobacteria	c__Actinobacteria_class	o__Actinobacteria_class_noname	f__Actinobacteria_class_noname	g__Actinobacteria_class_noname	s__marine_actinobacterium_MedAcidi-G3	0.000145209	0.000487387	0.00046249	0.000266565	0	0.000111128	5.17812e-05	8.39856e-05	3.66879e-05	0.000586828	0.00034119	0.000301937
k__Bacteria	p__Actinobacteria	c__Actinobacteria_class	o__Actinobacteria_class_noname	f__Actinobacteria_class_noname	g__Actinobacteria_class_noname	s__marine_actinobacterium_PHSC20C1	0	0	0	0	0	0	0	0	0	9.1465e-06	9.02566e-05	0
k__Bacteria	p__Actinobacteria	c__Actinobacteria_class	o__Actinobacteria_class_noname	f__Actinobacteria_class_noname	g__Actinobacteria_class_noname	s__uncultured_actinobacterium_HF0500_35G12	0.00183252	0.00168411	0.00153521	0.00129866	0.000866896	0.00106956	0.00153402	0.00167471	0.00156506	0.00216135	0.00196842	0.00176165
k__Bacteria	p__Actinobacteria	c__Actinobacteria_class	o__Actinobacteria_class_noname	f__Actinobacteria_class_noname	g__Thermobispora		0.000310917	0.000526056	0.000705236	0.00041193	0.000179504	0.000364004	0.000397776	0.000365121	0.00024895	0.000563536	0.000524098	0.000456644
k__Bacteria	p__Actinobacteria	c__Actinobacteria_class	o__Actinobacteria_class_noname	f__Actinobacteria_class_noname	g__Thermobispora	s__Thermobispora_bispora	0.000310917	0.000526056	0.000705236	0.00041193	0.000179504	0.000364004	0.000397776	0.000365121	0.00024895	0.000563536	0.000524098	0.000456644
k__Bacteria	p__Actinobacteria	c__Actinobacteria_class	o__Actinomycetales				0.00889937	0.0117755	0.0110733	0.00862871	0.0202627	0.0164714	0.0119435	0.0151589	0.0178713	0.0105924	0.0116843	0.0105863
k__Bacteria	p__Actinobacteria	c__Actinobacteria_class	o__Actinomycetales	f__Actinomycetaceae			0.00889937	0.0117755	0.0110733	0.00862871	0.0202627	0.0164714	0.0119435	0.0151589	0.0178713	0.0105924	0.0116843	0.0105863
k__Bacteria	p__Actinobacteria	c__Actinobacteria_class	o__Actinomycetales	f__Actinomycetaceae	g__Actinobaculum		0.000763326	0.000522927	0.000450376	0.00045404	0.00551787	0.000310285	0.000289197	0.00252081	0.00731373	0.000516682	0.000945377	0.000288563
k__Bacteria	p__Actinobacteria	c__Actinobacteria_class	o__Actinomycetales	f__Actinomycetaceae	g__Actinobaculum	s__Actinobaculum_massiliense	0.000148976	0.000157748	0.000205541	0.000237004	9.85075e-05	0.000116284	7.94277e-05	0.000112772	3.00023e-05	3.58872e-05	8.89489e-05	6.31826e-05
k__Bacteria	p__Actinobacteria	c__Actinobacteria_class	o__Actinomycetales	f__Actinomycetaceae	g__Actinobaculum	s__Actinobaculum_sp._oral_taxon_183	0.000254156	0.000259821	8.02693e-05	0.000165283	0.0054043	0.000120994	0.000165746	0.00228086	0.00723965	0.000423494	0.00073919	0.000166817
k__Bacteria	p__Actinobacteria	c__Actinobacteria_class	o__Actinomycetales	f__Actinomycetaceae	g__Actinobaculum	s__Actinobaculum_suis	0.000360195	0.000105358	0.000164566	5.17532e-05	1.50607e-05	7.30072e-05	4.40228e-05	0.000127178	4.40794e-05	5.7301e-05	0.000117238	5.85628e-05
k__Bacteria	p__Actinobacteria	c__Actinobacteria_class	o__Actinomycetales	f__Actinomycetaceae	g__Actinomyces		0.00560694	0.00720811	0.00624681	0.00442786	0.00977891	0.00708383	0.00656113	0.00730569	0.00894669	0.00788147	0.00809195	0.00820808
k__Bacteria	p__Actinobacteria	c__Actinobacteria_class	o__Actinomycetales	f__Actinomycetaceae	g__Actinomyces	s__Actinomyces_cardiffensis	0.000238829	0.000317376	0.000460397	0.000235033	0.000384483	0.000108029	0.000794961	0.000234467	0.000197975	0.000244977	0.0002389	0.000361709
k__Bacteria	p__Actinobacteria	c__Actinobacteria_class	o__Actinomycetales	f__Actinomycetaceae	g__Actinomyces	s__Actinomyces_coleocanis	3.15455e-05	0	3.73549e-05	0	0	0	3.26222e-05	0	0	0	0	0
k__Bacteria	p__Actinobacteria	c__Actinobacteria_class	o__Actinomycetales	f__Actinomycetaceae	g__Actinomyces	s__Actinomyces_dentalis	3.69766e-05	9.4304e-06	0.000109466	5.18026e-05	1.47852e-05	9.57307e-05	6.39658e-05	3.46673e-05	0	3.83707e-05	1.76044e-05	1.57272e-05
k__Bacteria	p__Actinobacteria	c__Actinobacteria_class	o__Actinomycetales	f__Actinomycetaceae	g__Actinomyces	s__Actinomyces_europaeus	0	7.31081e-05	1.06728e-05	5.05071e-05	0	8.69697e-06	1.86412e-05	0	1.10064e-05	0	0	2.76349e-05
k__Bacteria	p__Actinobacteria	c__Actinobacteria_class	o__Actinomycetales	f__Actinomycetaceae	g__Actinomyces	s__Actinomyces_georgiae	0.000405967	0.000504696	0.000398468	0.000266867	0.00038027	0.000471858	0.000343032	0.000460555	0.000209564	0.000332823	0.000300441	0.000246071
k__Bacteria	p__Actinobacteria	c__Actinobacteria_class	o__Actinomycetales	f__Actinomycetaceae	g__Actinomyces	s__Actinomyces_gerencseriae	2.854e-05	0.000207122	7.79595e-05	0.000273716	1.03182e-05	1.55435e-05	6.9594e-05	0	3.27849e-05	0.000114136	0.000102432	0.000106716
k__Bacteria	p__Actinobacteria	c__Actinobacteria_class	o__Actinomycetales	f__Actinomycetaceae	g__Actinomyces	s__Actinomyces_graevenitzii	0.000977415	0.00109558	0.00111293	0.000764817	0.000383212	0.00029921	0.00103051	0.000676416	0.00136244	0.00158074	0.0016916	0.00185159
k__Bacteria	p__Actinobacteria	c__Actinobacteria_class	o__Actinomycetales	f__Actinomycetaceae	g__Actinomyces	s__Actinomyces_israelii	4.42743e-05	0	2.6214e-05	0	2.12699e-05	0	0	0	2.70332e-05	0	0	0
k__Bacteria	p__Actinobacteria	c__Actinobacteria_class	o__Actinomycetales	f__Actinomycetaceae	g__Actinomyces	s__Actinomyces_johnsonii	1.8376e-05	1.86319e-05	7.97872e-05	0	0	0	0	6.84931e-06	0	7.63689e-06	5.79691e-06	1.8781e-05
k__Bacteria	p__Actinobacteria	c__Actinobacteria_class	o__Actinomycetales	f__Actinomycetaceae	g__Actinomyces	s__Actinomyces_massiliensis	0	1.20697e-05	0	8.33844e-06	0.000109154	0	0	1.81474e-05	7.53244e-05	7.42075e-06	0	9.73303e-05
k__Bacteria	p__Actinobacteria	c__Actinobacteria_class	o__Actinomycetales	f__Actinomycetaceae	g__Actinomyces	s__Actinomyces_meyeri	7.961e-06	0.000205967	4.71356e-05	4.46384e-05	0	0	4.12287e-06	0	4.62127e-05	0.000206108	0.000148934	5.49692e-05
k__Bacteria	p__Actinobacteria	c__Actinobacteria_class	o__Actinomycetales	f__Actinomycetaceae	g__Actinomyces	s__Actinomyces_neuii	0.0002265	0.000574709	0.000170059	0.000114996	3.3821e-05	0.000454705	0.000109691	0.00015216	9.03748e-06	4.8743e-05	5.6548e-05	5.95253e-05
k__Bacteria	p__Actinobacteria	c__Actinobacteria_class	o__Actinomycetales	f__Actinomycetaceae	g__Actinomyces	s__Actinomyces_odontolyticus	0.000223093	0.000482482	0.000213276	0.000146451	8.61125e-05	0.000190523	0.000164039	0.000155199	0.000207959	0.000246022	0.000338653	0.000581315
k__Bacteria	p__Actinobacteria	c__Actinobacteria_class	o__Actinomycetales	f__Actinomycetaceae	g__Actinomyces	s__Actinomyces_radicidentis	0	3.28049e-05	6.38546e-06	2.26635e-05	0	1.04066e-05	0	0	1.9755e-05	1.34461e-05	5.10327e-05	7.71572e-05
k__Bacteria	p__Actinobacteria	c__Actinobacteria_class	o__Actinomycetales	f__Actinomycetaceae	g__Actinomyces	s__Actinomyces_slackii	3.62591e-05	0.000127766	1.00959e-05	0	4.91508e-05	0.00125322	7.64123e-05	8.58015e-05	3.85342e-05	0.00014764	2.64319e-05	2.3537e-05
k__Bacteria	p__Actinobacteria	c__Actinobacteria_class	o__Actinomycetales	f__Actinomycetaceae	g__Actinomyces	s__Actinomyces_sp._HPA0247	0	2.24455e-05	0.000181925	3.5355e-05	2.12699e-05	0	0	0	0	0	6.36888e-05	1.13125e-05
k__Bacteria	p__Actinobacteria	c__Actinobacteria_class	o__Actinomycetales	f__Actinomycetaceae	g__Actinomyces	s__Actinomyces_sp._ICM39	0.000205653	0.000438296	0.000383373	0.000231773	0.000154194	0.000205225	0.000226274	0.000150813	0.000313368	0.000868716	0.000505781	0.000378288
k__Bacteria	p__Actinobacteria	c__Actinobacteria_class	o__Actinomycetales	f__Actinomycetaceae	g__Actinomyces	s__Actinomyces_sp._ICM47	1.65064e-05	0.000117903	3.90925e-05	2.67623e-05	7.84998e-05	1.58814e-05	9.03666e-05	4.56785e-05	3.99561e-05	0.000172022	0.000109965	5.32888e-05
k__Bacteria	p__Actinobacteria	c__Actinobacteria_class	o__Actinomycetales	f__Actinomycetaceae	g__Actinomyces	s__Actinomyces_sp._ICM58	0	0	0	0	0	0	3.55071e-05	2.87951e-05	3.14467e-05	0	2.43707e-05	0
k__Bacteria	p__Actinobacteria	c__Actinobacteria_class	o__Actinomycetales	f__Actinomycetaceae	g__Actinomyces	s__Actinomyces_sp._MS2	7.28977e-05	0.000254509	0.000324902	0.000130996	1.40975e-05	4.71768e-05	5.85665e-05	7.38014e-05	3.92868e-05	0.000156432	0.000162786	0.000102428
k__Bacteria	p__Actinobacteria	c__Actinobacteria_class	o__Actinomycetales	f__Actinomycetaceae	g__Actinomyces	s__Actinomyces_sp._S4-C9	5.93724e-05	5.58686e-06	1.76828e-05	6.27604e-05	0	0.00013824	1.51952e-05	3.69683e-05	8.63991e-05	9.21944e-05	0.00011642	2.28928e-05
k__Bacteria	p__Actinobacteria	c__Actinobacteria_class	o__Actinomycetales	f__Actinomycetaceae	g__Actinomyces	s__Actinomyces_sp._SD1	3.46879e-05	0.000210489	0.000205405	0.000145057	0.000279213	0.000952838	0.000419524	0.000538258	4.3699e-05	0.000156523	0.000167452	0.000116901
k__Bacteria	p__Actinobacteria	c__Actinobacteria_class	o__Actinomycetales	f__Actinomycetaceae	g__Actinomyces	s__Actinomyces_sp._oral_taxon_178	8.92796e-05	0	0	1.66769e-05	0	1.72298e-05	0	0	7.26835e-06	2.22622e-05	5.63285e-05	0
k__Bacteria	p__Actinobacteria	c__Actinobacteria_class	o__Actinomycetales	f__Actinomycetaceae	g__Actinomyces	s__Actinomyces_sp._oral_taxon_180	7.31964e-05	0.000223345	0.000276107	9.11984e-05	3.46396e-05	0.000257767	0.000137521	5.60413e-05	6.98737e-05	6.55499e-05	0.000107914	5.2269e-05
k__Bacteria	p__Actinobacteria	c__Actinobacteria_class	o__Actinomycetales	f__Actinomycetaceae	g__Actinomyces	s__Actinomyces_sp._oral_taxon_181	5.13863e-05	0.000196829	0.000141983	7.19898e-05	1.09718e-05	6.61127e-05	6.69173e-05	2.55377e-05	6.97235e-05	0.000149489	0.000118876	5.25188e-05
k__Bacteria	p__Actinobacteria	c__Actinobacteria_class	o__Actinomycetales	f__Actinomycetaceae	g__Actinomyces	s__Actinomyces_sp._oral_taxon_414	0	1.12227e-05	2.6214e-05	0	1.0635e-05	0	0	0	0	9.65999e-05	1.04751e-05	0
k__Bacteria	p__Actinobacteria	c__Actinobacteria_class	o__Actinomycetales	f__Actinomycetaceae	g__Actinomyces	s__Actinomyces_sp._oral_taxon_448	2.98985e-05	5.36808e-05	1.45068e-05	5.9049e-05	0.000141537	0.000110689	0.000189589	0.000155666	4.72865e-05	9.90125e-05	1.99446e-05	5.63429e-05
k__Bacteria	p__Actinobacteria	c__Actinobacteria_class	o__Actinomycetales	f__Actinomycetaceae	g__Actinomyces	s__Actinomyces_sp._oral_taxon_848	5.58327e-06	0	0	0	0	0	0	0	0	0	7.92587e-05	4.56505e-05
k__Bacteria	p__Actinobacteria	c__Actinobacteria_class	o__Actinomycetales	f__Actinomycetaceae	g__Actinomyces	s__Actinomyces_sp._oral_taxon_849	0.000263336	0.00041163	0.000181902	0.000384294	0.00016868	3.17628e-05	0.000105904	6.1346e-05	0.000361774	0.000560879	0.000633426	0.000650421
k__Bacteria	p__Actinobacteria	c__Actinobacteria_class	o__Actinomycetales	f__Actinomycetaceae	g__Actinomyces	s__Actinomyces_sp._oral_taxon_877	4.28663e-05	5.0669e-05	2.95881e-05	4.66733e-05	0	1.60736e-05	1.51978e-05	0.000116186	3.85831e-05	1.03841e-05	6.69993e-05	0.000114917
k__Bacteria	p__Actinobacteria	c__Actinobacteria_class	o__Actinomycetales	f__Actinomycetaceae	g__Actinomyces	s__Actinomyces_sp._ph3	0.000106831	4.54812e-05	2.3817e-05	1.94615e-05	0	0	0.000120958	8.13046e-05	3.27849e-05	4.56022e-05	2.19113e-05	7.09886e-05
k__Bacteria	p__Actinobacteria	c__Actinobacteria_class	o__Actinomycetales	f__Actinomycetaceae	g__Actinomyces	s__Actinomyces_suimastitidis	7.93143e-05	0	1.21479e-05	0	3.46396e-05	3.37131e-05	6.01167e-05	5.17843e-05	3.01377e-05	3.83707e-05	1.94173e-05	0
k__Bacteria	p__Actinobacteria	c__Actinobacteria_class	o__Actinomycetales	f__Actinomycetaceae	g__Actinomyces	s__Actinomyces_timonensis	8.43906e-05	1.73629e-05	0.000196794	8.63367e-05	0.00141075	0.000504647	0.000440816	0.000780973	0.000110009	5.31742e-05	0.000265399	0.000307864
k__Bacteria	p__Actinobacteria	c__Actinobacteria_class	o__Actinomycetales	f__Actinomycetaceae	g__Actinomyces	s__Actinomyces_turicensis	0.0010948	0.0013188	0.00122072	0.000958433	0.00572204	0.00166471	0.00174086	0.00291253	0.00500856	0.002211	0.00250196	0.00225259
k__Bacteria	p__Actinobacteria	c__Actinobacteria_class	o__Actinomycetales	f__Actinomycetaceae	g__Actinomyces	s__Actinomyces_urogenitalis	0.000672313	0	7.9058e-06	0	0.000218948	6.41351e-05	5.71481e-05	0.000271907	0.000301374	0	6.31833e-06	2.52786e-05
k__Bacteria	p__Actinobacteria	c__Actinobacteria_class	o__Actinomycetales	f__Actinomycetaceae	g__Actinomyces	s__Actinomyces_vaccimaxillae	0.000348889	0.000153072	0.000202539	8.12185e-05	6.21737e-06	4.96969e-05	7.30799e-05	9.38335e-05	7.75291e-05	6.74337e-05	4.08407e-05	0.000349303
k__Bacteria	p__Actinobacteria	c__Actinobacteria_class	o__Actinomycetales	f__Actinomycetaceae	g__Actinomyces	s__Actinomyces_viscosus	0	1.50517e-05	0	0	0	0	0	0	0	2.77623e-05	1.4049e-05	2.27581e-05
k__Bacteria	p__Actinobacteria	c__Actinobacteria_class	o__Actinomycetales	f__Actinomycetaceae	g__Actinomycetaceae_noname		0.000478047	0.000388965	0.000383931	0.000446609	7.53035e-06	0.000280361	0.000144766	0.000136355	3.89738e-05	0.000167008	0.000154121	7.43054e-05
k__Bacteria	p__Actinobacteria	c__Actinobacteria_class	o__Actinomycetales	f__Actinomycetaceae	g__Actinomycetaceae_noname	s__Actinomycetaceae_noname	0.000478047	0.000388965	0.000383931	0.000446609	7.53035e-06	0.000280361	0.000144766	0.000136355	3.89738e-05	0.000167008	0.000154121	7.43054e-05
k__Bacteria	p__Actinobacteria	c__Actinobacteria_class	o__Actinomycetales	f__Actinomycetaceae	g__Actinotignum		0.00053596	0.00182648	0.00126663	0.0014509	0.000866759	0.00248185	0.00144411	0.0015902	0.000302374	0.000335025	0.000643605	0.000569373
k__Bacteria	p__Actinobacteria	c__Actinobacteria_class	o__Actinomycetales	f__Actinomycetaceae	g__Actinotignum	s__Actinotignum_schaalii	9.28501e-05	6.71138e-05	3.62919e-05	0.000105181	0	5.05719e-05	0.000115148	0	2.17027e-05	3.21061e-05	1.68192e-05	0.000111207
k__Bacteria	p__Actinobacteria	c__Actinobacteria_class	o__Actinomycetales	f__Actinomycetaceae	g__Actinotignum	s__Actinotignum_urinale	0.00044311	0.00175936	0.00123034	0.00134572	0.000866759	0.00243128	0.00132897	0.0015902	0.000280671	0.000302919	0.000626785	0.000458166
k__Bacteria	p__Actinobacteria	c__Actinobacteria_class	o__Actinomycetales	f__Actinomycetaceae	g__Arcanobacterium		0.000141585	0.000432529	0.000643456	0.000436139	3.74466e-05	0.000804246	0.000193127	6.88272e-05	4.22162e-05	0.000265759	0.000297678	4.11821e-05
k__Bacteria	p__Actinobacteria	c__Actinobacteria_class	o__Actinomycetales	f__Actinomycetaceae	g__Arcanobacterium	s__Arcanobacterium_haemolyticum	5.18555e-05	0.000421156	0.000211799	0.000145442	3.74466e-05	0.000804246	0.000177662	6.88272e-05	4.22162e-05	0.000251775	0.000212759	2.97187e-05
k__Bacteria	p__Actinobacteria	c__Actinobacteria_class	o__Actinomycetales	f__Actinomycetaceae	g__Arcanobacterium	s__Arcanobacterium_sp._S3PF19	8.97293e-05	1.13724e-05	0.000431657	0.000290697	0	0	1.54653e-05	0	0	1.3984e-05	8.49184e-05	1.14634e-05
k__Bacteria	p__Actinobacteria	c__Actinobacteria_class	o__Actinomycetales	f__Actinomycetaceae	g__Mobiluncus		0.000176757	6.54254e-05	0.000355576	0.000219835	0.00244236	0.00278996	0.000343411	0.00181296	0.000394072	0.000224886	0.000454071	0.000215558
k__Bacteria	p__Actinobacteria	c__Actinobacteria_class	o__Actinomycetales	f__Actinomycetaceae	g__Mobiluncus	s__Mobiluncus_curtisii	0.000164011	3.82185e-05	0.000187369	0.000206131	0.00135158	0.00261543	0.000191906	0.00174949	0.000300685	0.000221588	0.000429036	0.000189504
k__Bacteria	p__Actinobacteria	c__Actinobacteria_class	o__Actinomycetales	f__Actinomycetaceae	g__Mobiluncus	s__Mobiluncus_mulieris	1.27456e-05	2.72068e-05	0.000168207	1.37035e-05	0.00109078	0.000174527	0.000151505	6.34716e-05	9.33873e-05	3.29811e-06	2.50349e-05	2.60531e-05
k__Bacteria	p__Actinobacteria	c__Actinobacteria_class	o__Actinomycetales	f__Actinomycetaceae	g__Trueperella		0.000406111	0.000392866	0.00090204	0.000271472	0.000605639	0.000899546	0.00102036	0.000294016	0.000157991	0.000639363	0.000616433	0.000742874
k__Bacteria	p__Actinobacteria	c__Actinobacteria_class	o__Actinomycetales	f__Actinomycetaceae	g__Trueperella	s__Trueperella_bernardiae	0.000318188	0.000220073	0.000504531	0.000212687	1.77918e-05	9.4445e-05	0.000182374	6.21177e-05	1.93823e-05	0.000134468	0.000202985	0.00024286
k__Bacteria	p__Actinobacteria	c__Actinobacteria_class	o__Actinomycetales	f__Actinomycetaceae	g__Trueperella	s__Trueperella_pyogenes	8.79234e-05	0.000172793	0.000397509	5.87847e-05	0.000587847	0.000805101	0.000837986	0.000231898	0.000138609	0.000504895	0.000413448	0.000500015
k__Bacteria	p__Actinobacteria	c__Actinobacteria_class	o__Actinomycetales	f__Actinomycetaceae	g__Varibaculum		0.000790639	0.000938196	0.000824454	0.000921849	0.00100622	0.00182128	0.00194741	0.00143001	0.000675231	0.000562172	0.000481103	0.000446365
k__Bacteria	p__Actinobacteria	c__Actinobacteria_class	o__Actinomycetales	f__Actinomycetaceae	g__Varibaculum	s__Varibaculum_cambriense	0.000790639	0.000938196	0.000824454	0.000921849	0.00100622	0.00182128	0.00194741	0.00143001	0.000675231	0.000562172	0.000481103	0.000446365
k__Bacteria	p__Actinobacteria	c__Actinobacteria_class	o__Actinopolysporales				0.000113033	8.91241e-05	0.000154127	3.58811e-05	0.000418476	4.64631e-05	9.77579e-05	0.000332133	9.20598e-05	0.000163699	0.000233484	0.000134003
k__Bacteria	p__Actinobacteria	c__Actinobacteria_class	o__Actinopolysporales	f__Actinopolysporaceae			0.000113033	8.91241e-05	0.000154127	3.58811e-05	0.000418476	4.64631e-05	9.77579e-05	0.000332133	9.20598e-05	0.000163699	0.000233484	0.000134003
k__Bacteria	p__Actinobacteria	c__Actinobacteria_class	o__Actinopolysporales	f__Actinopolysporaceae	g__Actinopolyspora		0.000113033	8.91241e-05	0.000154127	3.58811e-05	0.000418476	4.64631e-05	9.77579e-05	0.000332133	9.20598e-05	0.000163699	0.000233484	0.000134003
k__Bacteria	p__Actinobacteria	c__Actinobacteria_class	o__Actinopolysporales	f__Actinopolysporaceae	g__Actinopolyspora	s__Actinopolyspora_erythraea	9.07398e-05	1.6791e-05	6.31141e-05	2.33881e-05	0.000418476	4.64631e-05	9.77579e-05	0.000332133	7.02804e-05	2.28185e-05	3.46415e-05	6.10911e-05
k__Bacteria	p__Actinobacteria	c__Actinobacteria_class	o__Actinopolysporales	f__Actinopolysporaceae	g__Actinopolyspora	s__Actinopolyspora_halophila	2.22936e-05	7.23331e-05	9.10132e-05	1.24929e-05	0	0	0	0	2.17794e-05	0.00014088	0.000198842	7.29118e-05
k__Bacteria	p__Actinobacteria	c__Actinobacteria_class	o__Bifidobacteriales				0.237714	0.214168	0.208207	0.24769	0.183441	0.141859	0.0668321	0.138507	0.214748	0.0879763	0.0758258	0.0522622
k__Bacteria	p__Actinobacteria	c__Actinobacteria_class	o__Bifidobacteriales	f__Bifidobacteriaceae			0.237714	0.214168	0.208207	0.24769	0.183441	0.141859	0.0668321	0.138507	0.214748	0.0879763	0.0758258	0.0522622
k__Bacteria	p__Actinobacteria	c__Actinobacteria_class	o__Bifidobacteriales	f__Bifidobacteriaceae	g__Alloscardovia		0.00222244	0.00205271	0.00495864	0.0024988	0.0128877	0.00974792	0.00594059	0.0112422	0.00166846	0.0019986	0.00155571	0.00228467
k__Bacteria	p__Actinobacteria	c__Actinobacteria_class	o__Bifidobacteriales	f__Bifidobacteriaceae	g__Alloscardovia	s__Alloscardovia_criceti	2.65646e-05	0.000220724	0.000103505	0.000223114	0.000136946	6.99983e-05	0.000115903	8.79707e-05	0.000195495	8.36737e-05	6.18744e-05	4.76203e-05
k__Bacteria	p__Actinobacteria	c__Actinobacteria_class	o__Bifidobacteriales	f__Bifidobacteriaceae	g__Alloscardovia	s__Alloscardovia_omnicolens	0.00219587	0.00183198	0.00485514	0.00227569	0.0127507	0.00967792	0.00582468	0.0111542	0.00147297	0.00191492	0.00149383	0.00223705
k__Bacteria	p__Actinobacteria	c__Actinobacteria_class	o__Bifidobacteriales	f__Bifidobacteriaceae	g__Bifidobacteriaceae_noname		0.000914572	0.000906635	0.00247468	0.00161609	0.00774638	0.00402847	0.00271696	0.00592905	0.000758688	0.00106866	0.000526691	0.00117424
k__Bacteria	p__Actinobacteria	c__Actinobacteria_class	o__Bifidobacteriales	f__Bifidobacteriaceae	g__Bifidobacteriaceae_noname	s__Bifidobacteriaceae_noname	0.000914572	0.000906635	0.00247468	0.00161609	0.00774638	0.00402847	0.00271696	0.00592905	0.000758688	0.00106866	0.000526691	0.00117424
k__Bacteria	p__Actinobacteria	c__Actinobacteria_class	o__Bifidobacteriales	f__Bifidobacteriaceae	g__Bifidobacterium		0.162215	0.141378	0.139814	0.162245	0.135948	0.11309	0.0452066	0.100026	0.198239	0.0627837	0.0566499	0.0381402
k__Bacteria	p__Actinobacteria	c__Actinobacteria_class	o__Bifidobacteriales	f__Bifidobacteriaceae	g__Bifidobacterium	s__Bifidobacterium_actinocoloniiforme	0.000285815	9.2202e-05	0.000392261	0.000262113	0.00347642	0.00144515	0.00139694	0.00314399	0.00036155	0.000139527	0.000171453	0.000254537
k__Bacteria	p__Actinobacteria	c__Actinobacteria_class	o__Bifidobacteriales	f__Bifidobacteriaceae	g__Bifidobacterium	s__Bifidobacterium_adolescentis	0.00169481	0.00131303	0.00114183	0.000908036	0.00756346	0.00525535	0.00179011	0.00294341	0.00488624	0.00145936	0.00164732	0.00133507
k__Bacteria	p__Actinobacteria	c__Actinobacteria_class	o__Bifidobacteriales	f__Bifidobacteriaceae	g__Bifidobacterium	s__Bifidobacterium_adolescentis_CAG:119	0	0	0	0	5.77327e-05	1.41579e-05	0	0	8.95866e-06	3.6586e-05	0	0
k__Bacteria	p__Actinobacteria	c__Actinobacteria_class	o__Bifidobacteriales	f__Bifidobacteriaceae	g__Bifidobacterium	s__Bifidobacterium_aesculapii	9.07718e-05	7.58733e-05	0.00013842	4.52021e-05	0.000547607	0.000149653	0.000271939	0.000416628	0.00136544	3.12297e-05	4.83412e-05	0.000113636
k__Bacteria	p__Actinobacteria	c__Actinobacteria_class	o__Bifidobacteriales	f__Bifidobacteriaceae	g__Bifidobacterium	s__Bifidobacterium_angulatum	0.000181104	0.000242411	0.000173304	0.000149729	0.000148297	3.49801e-05	0.000150383	0.000285952	0.02163	0.000242438	0.000220902	0.000219061
k__Bacteria	p__Actinobacteria	c__Actinobacteria_class	o__Bifidobacteriales	f__Bifidobacteriaceae	g__Bifidobacterium	s__Bifidobacterium_animalis	0.00202577	0.000395482	0.00044814	0.000448476	0.00187095	0.00733764	0.000837074	0.00397624	0.00185831	0.00072054	0.00158486	0.000648433
k__Bacteria	p__Actinobacteria	c__Actinobacteria_class	o__Bifidobacteriales	f__Bifidobacteriaceae	g__Bifidobacterium	s__Bifidobacterium_asteroides	0.000539726	0.000526742	0.000490468	0.00059833	0.000550312	0.000292089	0.000736576	0.000832858	0.000541943	0.000319139	0.000458509	0.000480918
k__Bacteria	p__Actinobacteria	c__Actinobacteria_class	o__Bifidobacteriales	f__Bifidobacteriaceae	g__Bifidobacterium	s__Bifidobacterium_biavatii	0.000713325	0.000677102	0.001286	0.000704259	0.00177749	0.00160163	0.00104151	0.00110968	0.000775912	0.000294073	0.000335891	0.000830118
k__Bacteria	p__Actinobacteria	c__Actinobacteria_class	o__Bifidobacteriales	f__Bifidobacteriaceae	g__Bifidobacterium	s__Bifidobacterium_bifidum	0.00159205	0.000678271	0.00138898	0.00114646	0.00503428	0.00994266	0.00364264	0.00680811	0.00196459	0.000784045	0.000922272	0.00121139
k__Bacteria	p__Actinobacteria	c__Actinobacteria_class	o__Bifidobacteriales	f__Bifidobacteriaceae	g__Bifidobacterium	s__Bifidobacterium_bohemicum	0.000688615	0.000645374	0.000683062	0.000697697	3.69489e-05	0.000113863	0.000122618	6.9876e-05	0.000397115	0.000282356	0.000539642	0.000234844
k__Bacteria	p__Actinobacteria	c__Actinobacteria_class	o__Bifidobacteriales	f__Bifidobacteriaceae	g__Bifidobacterium	s__Bifidobacterium_bombi	0.000847994	0.000635432	0.000586877	0.00114139	0.000139568	0.00202556	0.000161177	0.000219519	0.000210016	0.000193989	0.000150343	2.29549e-05
k__Bacteria	p__Actinobacteria	c__Actinobacteria_class	o__Bifidobacteriales	f__Bifidobacteriaceae	g__Bifidobacterium	s__Bifidobacterium_boum	0.000362752	0.000472181	0.000349144	0.000173398	0.00169733	0.000172698	0.000378871	0.000804072	0.0027412	0.000782568	0.000849948	0.000764568
k__Bacteria	p__Actinobacteria	c__Actinobacteria_class	o__Bifidobacteriales	f__Bifidobacteriaceae	g__Bifidobacterium	s__Bifidobacterium_breve	0.0056063	0.00452333	0.00594083	0.00670926	0.00734513	0.00562171	0.0025463	0.00632153	0.00468629	0.00336881	0.00287116	0.00197514
k__Bacteria	p__Actinobacteria	c__Actinobacteria_class	o__Bifidobacteriales	f__Bifidobacteriaceae	g__Bifidobacterium	s__Bifidobacterium_callitrichos	0.000953999	0.000730665	0.000784781	0.000488906	0.00112241	0.000829868	0.000759906	0.00190578	0.00474806	0.000779345	0.00090251	0.00109948
k__Bacteria	p__Actinobacteria	c__Actinobacteria_class	o__Bifidobacteriales	f__Bifidobacteriaceae	g__Bifidobacterium	s__Bifidobacterium_catenulatum	0.000660611	2.63398e-05	0.000210635	0.000149124	0.000277147	0.00240799	0.000349735	0.00168247	0.0023528	1.71163e-05	4.19122e-05	0.000108104
k__Bacteria	p__Actinobacteria	c__Actinobacteria_class	o__Bifidobacteriales	f__Bifidobacteriaceae	g__Bifidobacterium	s__Bifidobacterium_choerinum	0.00116358	4.41561e-05	0.000556559	0.000102643	0.00370066	0.00547829	0.000177662	0.00265977	0.000365907	5.21914e-05	0.00013173	7.34816e-05
k__Bacteria	p__Actinobacteria	c__Actinobacteria_class	o__Bifidobacteriales	f__Bifidobacteriaceae	g__Bifidobacterium	s__Bifidobacterium_coryneforme	6.52665e-05	1.70586e-05	0	1.1785e-05	4.87742e-05	6.99756e-05	2.15981e-05	6.48717e-05	2.27376e-05	1.0488e-05	7.16499e-05	7.41165e-06
k__Bacteria	p__Actinobacteria	c__Actinobacteria_class	o__Bifidobacteriales	f__Bifidobacteriaceae	g__Bifidobacterium	s__Bifidobacterium_crudilactis	2.61143e-05	0.000343225	0.000487314	9.05164e-05	0.000796011	4.69941e-05	5.18902e-05	2.47537e-05	0	0.000138842	2.51403e-05	0
k__Bacteria	p__Actinobacteria	c__Actinobacteria_class	o__Bifidobacteriales	f__Bifidobacteriaceae	g__Bifidobacterium	s__Bifidobacterium_cuniculi	0.00179758	0.000763668	0.00183603	0.00118644	0.00565817	0.00924218	0.00350589	0.00847553	0.00167862	0.00110347	0.000891816	0.00143573
k__Bacteria	p__Actinobacteria	c__Actinobacteria_class	o__Bifidobacteriales	f__Bifidobacteriaceae	g__Bifidobacterium	s__Bifidobacterium_dentium	0.000585485	0.000724166	0.000767035	0.000595643	0.00332622	0.00243858	0.00112727	0.00211826	0.00225539	0.000937859	0.00100982	0.00103668
k__Bacteria	p__Actinobacteria	c__Actinobacteria_class	o__Bifidobacteriales	f__Bifidobacteriaceae	g__Bifidobacterium	s__Bifidobacterium_gallicum	0.000460085	0.000168911	9.89771e-05	0.000143625	0.000439858	0.00019783	0.000206047	0.000373018	0.000303155	5.10045e-05	0.000259624	0.000226822
k__Bacteria	p__Actinobacteria	c__Actinobacteria_class	o__Bifidobacteriales	f__Bifidobacteriaceae	g__Bifidobacterium	s__Bifidobacterium_gallinarum	0.000128881	0.000146831	0.000151909	3.07435e-05	0.000303427	0.000124915	5.11214e-05	7.80437e-05	0.000285376	0.000184891	0.00017204	0.000258393
k__Bacteria	p__Actinobacteria	c__Actinobacteria_class	o__Bifidobacteriales	f__Bifidobacteriaceae	g__Bifidobacterium	s__Bifidobacterium_indicum	0	1.27939e-05	9.42286e-05	1.06171e-05	0.000143549	0.000165708	6.86875e-05	0.000123034	9.2546e-06	4.72432e-06	2.86886e-05	0.000100692
k__Bacteria	p__Actinobacteria	c__Actinobacteria_class	o__Bifidobacteriales	f__Bifidobacteriaceae	g__Bifidobacterium	s__Bifidobacterium_kashiwanohense	0.00022897	0.000224797	0.000270007	0.000141754	0.0013736	0.000761525	0.000639017	0.00130045	0.00188916	0.000239652	0.000288347	0.000212199
k__Bacteria	p__Actinobacteria	c__Actinobacteria_class	o__Bifidobacteriales	f__Bifidobacteriaceae	g__Bifidobacterium	s__Bifidobacterium_longum	0.00621725	0.00559177	0.00404012	0.00354233	0.0145297	0.0218349	0.00728818	0.0169727	0.00948232	0.00733303	0.00660767	0.00606531
k__Bacteria	p__Actinobacteria	c__Actinobacteria_class	o__Bifidobacteriales	f__Bifidobacteriaceae	g__Bifidobacterium	s__Bifidobacterium_magnum	0.000312058	0.000303618	0.000196489	0.00016503	0.000185494	0.000105143	0.00032756	0.000128375	0.000136882	0.000298107	0.000218085	0.000449661
k__Bacteria	p__Actinobacteria	c__Actinobacteria_class	o__Bifidobacteriales	f__Bifidobacteriaceae	g__Bifidobacterium	s__Bifidobacterium_merycicum	0.00132057	0.00107096	0.00137963	0.00122574	0.00159054	0.00144937	0.00150744	0.00164202	0.075684	0.00197592	0.00276404	0.00214455
k__Bacteria	p__Actinobacteria	c__Actinobacteria_class	o__Bifidobacteriales	f__Bifidobacteriaceae	g__Bifidobacterium	s__Bifidobacterium_minimum	0.000985829	0.000489999	0.00129062	0.00109901	2.86713e-05	9.37246e-05	3.64954e-05	0.000183816	0.000243173	0.000280385	0.000273437	0.000200735
k__Bacteria	p__Actinobacteria	c__Actinobacteria_class	o__Bifidobacteriales	f__Bifidobacteriaceae	g__Bifidobacterium	s__Bifidobacterium_mongoliense	0.000554441	0.000428825	0.000549809	0.000328077	0.00191208	0.00231185	0.000650113	0.00257349	0.000340935	0.0015499	0.000222599	0.00031099
k__Bacteria	p__Actinobacteria	c__Actinobacteria_class	o__Bifidobacteriales	f__Bifidobacteriaceae	g__Bifidobacterium	s__Bifidobacterium_moukalabense	0.00130652	0.000425482	0.000659264	0.000576877	0.0063171	0.00374862	0.00154868	0.00424607	0.00682676	0.000783204	0.000637226	0.000598969
k__Bacteria	p__Actinobacteria	c__Actinobacteria_class	o__Bifidobacteriales	f__Bifidobacteriaceae	g__Bifidobacterium	s__Bifidobacterium_noname	0.000291253	0.000156296	0.000438488	7.6671e-05	0.00966351	0.000608364	0.000505582	0.00308213	0.0122833	0.000581386	0.000283435	0.000141824
k__Bacteria	p__Actinobacteria	c__Actinobacteria_class	o__Bifidobacteriales	f__Bifidobacteriaceae	g__Bifidobacterium	s__Bifidobacterium_pseudocatenulatum	0.00146246	0.00102126	0.000735329	0.000690041	0.00272503	0.00179287	0.00176078	0.00160423	0.00162405	0.00133368	0.00131207	0.00129698
k__Bacteria	p__Actinobacteria	c__Actinobacteria_class	o__Bifidobacteriales	f__Bifidobacteriaceae	g__Bifidobacterium	s__Bifidobacterium_pseudocatenulatum_CAG:263	0.000107436	0.000246634	0.000183894	7.89888e-05	9.71667e-05	0.000235575	0.000274977	4.81563e-05	0.000217992	0.000322448	0.000225006	0.000140642
k__Bacteria	p__Actinobacteria	c__Actinobacteria_class	o__Bifidobacteriales	f__Bifidobacteriaceae	g__Bifidobacterium	s__Bifidobacterium_pseudolongum	0.120311	0.111204	0.104013	0.132	0.000483132	0.00178798	0.00112205	0.00185193	0.00808092	0.0269632	0.0203827	0.00566267
k__Bacteria	p__Actinobacteria	c__Actinobacteria_class	o__Bifidobacteriales	f__Bifidobacteriaceae	g__Bifidobacterium	s__Bifidobacterium_psychraerophilum	1.93085e-05	4.49701e-05	7.88324e-05	8.00365e-05	0.000153173	0.000165018	0.000103321	7.13409e-05	2.38856e-05	5.299e-05	7.40723e-05	7.31004e-05
k__Bacteria	p__Actinobacteria	c__Actinobacteria_class	o__Bifidobacteriales	f__Bifidobacteriaceae	g__Bifidobacterium	s__Bifidobacterium_pullorum	0.000307533	0.000105165	0.00021394	0.000173647	0.00654736	0.000251477	0.000264222	0.00282348	0.00711151	0.000230954	0.000364091	9.25008e-05
k__Bacteria	p__Actinobacteria	c__Actinobacteria_class	o__Bifidobacteriales	f__Bifidobacteriaceae	g__Bifidobacterium	s__Bifidobacterium_reuteri	0.00035965	0.000187728	0.000296779	0.0001625	0.00177125	0.000469181	0.000376388	0.000226499	0.000525705	9.86291e-05	0.00019035	0.000715685
k__Bacteria	p__Actinobacteria	c__Actinobacteria_class	o__Bifidobacteriales	f__Bifidobacteriaceae	g__Bifidobacterium	s__Bifidobacterium_ruminantium	0.000148768	0.000106248	0.000676631	0.000230126	0.00203219	0.00130591	0.000308393	0.000563316	0.00133487	0.000346072	0.00022452	9.06738e-05
k__Bacteria	p__Actinobacteria	c__Actinobacteria_class	o__Bifidobacteriales	f__Bifidobacteriaceae	g__Bifidobacterium	s__Bifidobacterium_saeculare	0.00229154	0.0032914	0.00222404	0.00232607	0.00140662	0.00185322	0.00189318	0.00223891	0.00314574	0.00489924	0.00469387	0.00248471
k__Bacteria	p__Actinobacteria	c__Actinobacteria_class	o__Bifidobacteriales	f__Bifidobacteriaceae	g__Bifidobacterium	s__Bifidobacterium_saguini	0.00090039	0.000900925	0.00189487	0.00158635	0.0014641	0.00360472	0.00198496	0.00229404	0.0008983	0.000926123	0.00106238	0.00136533
k__Bacteria	p__Actinobacteria	c__Actinobacteria_class	o__Bifidobacteriales	f__Bifidobacteriaceae	g__Bifidobacterium	s__Bifidobacterium_scardovii	0.00086638	0.000271408	0.000222219	0.000102935	0.00106278	0.00294263	0.000851102	0.00184837	0.000539761	3.23537e-05	0.00016041	1.35327e-05
k__Bacteria	p__Actinobacteria	c__Actinobacteria_class	o__Bifidobacteriales	f__Bifidobacteriaceae	g__Bifidobacterium	s__Bifidobacterium_sp._12_1_47BFAA	0	9.27744e-05	0.000179463	8.83875e-06	0	1.1269e-05	8.69925e-06	0.000258676	1.54089e-05	2.79494e-05	6.03367e-05	6.44814e-06
k__Bacteria	p__Actinobacteria	c__Actinobacteria_class	o__Bifidobacteriales	f__Bifidobacteriaceae	g__Bifidobacterium	s__Bifidobacterium_sp._7101	0	0	0	0	0.000118474	1.18981e-05	1.13345e-05	8.27272e-05	3.51343e-05	0	0	0
k__Bacteria	p__Actinobacteria	c__Actinobacteria_class	o__Bifidobacteriales	f__Bifidobacteriaceae	g__Bifidobacterium	s__Bifidobacterium_sp._A11	0.00025505	0.000162546	0.000259872	0.000141701	0.000159548	0.000165416	0.000166309	0.000284698	9.16831e-05	5.15803e-05	0	0
k__Bacteria	p__Actinobacteria	c__Actinobacteria_class	o__Bifidobacteriales	f__Bifidobacteriaceae	g__Bifidobacterium	s__Bifidobacterium_sp._AGR2158	0.000987629	1.38703e-05	1.39906e-06	5.96232e-05	0.00123927	0.00373501	0.00029395	0.00295862	0.000723389	1.57363e-05	0.000113171	0.000138161
k__Bacteria	p__Actinobacteria	c__Actinobacteria_class	o__Bifidobacteriales	f__Bifidobacteriaceae	g__Bifidobacterium	s__Bifidobacterium_sp._MSTE12	8.12388e-05	0.000205117	0.000175913	8.83246e-05	5.31157e-05	0.000281024	0.000106732	6.75576e-05	0.000425486	0.000288764	0.000211547	0.000162182
k__Bacteria	p__Actinobacteria	c__Actinobacteria_class	o__Bifidobacteriales	f__Bifidobacteriaceae	g__Bifidobacterium	s__Bifidobacterium_stellenboschense	0.000653985	0.000381197	0.000764918	0.000415583	0.00329674	0.00698405	0.00189043	0.00259446	0.00209224	0.000493761	0.000430569	0.00120746
k__Bacteria	p__Actinobacteria	c__Actinobacteria_class	o__Bifidobacteriales	f__Bifidobacteriaceae	g__Bifidobacterium	s__Bifidobacterium_subtile	0.000173583	0.000269979	0.000259795	0.000215256	6.18711e-05	5.05212e-05	0.000155743	5.3122e-05	0.000268814	0.000344009	0.000477408	0.000372936
k__Bacteria	p__Actinobacteria	c__Actinobacteria_class	o__Bifidobacteriales	f__Bifidobacteriaceae	g__Bifidobacterium	s__Bifidobacterium_thermacidophilum	0.000573485	0.000181312	0.00034238	0.000494444	0.0237469	0.000987254	0.000642738	0.00248069	0.00385071	0.000400788	0.000944513	0.000641452
k__Bacteria	p__Actinobacteria	c__Actinobacteria_class	o__Bifidobacteriales	f__Bifidobacteriaceae	g__Bifidobacterium	s__Bifidobacterium_thermophilum	0.00093549	0.000677607	0.000381445	0.000393785	0.00777098	0.000509891	0.000994326	0.00304832	0.00675495	0.000918993	0.000999429	0.0010809
k__Bacteria	p__Actinobacteria	c__Actinobacteria_class	o__Bifidobacteriales	f__Bifidobacteriaceae	g__Bifidobacterium	s__Bifidobacterium_tsurumiense	9.2491e-05	6.733e-05	7.80032e-05	4.61523e-05	9.57721e-05	2.18289e-05	9.7922e-05	5.98923e-05	0.000143032	6.02668e-05	9.30257e-05	3.31232e-05
k__Bacteria	p__Actinobacteria	c__Actinobacteria_class	o__Bifidobacteriales	f__Bifidobacteriaceae	g__Gardnerella		0.0715766	0.0689424	0.0596207	0.0800906	0.0240134	0.0136124	0.0115559	0.0194596	0.0127221	0.0210167	0.0158389	0.00960941
k__Bacteria	p__Actinobacteria	c__Actinobacteria_class	o__Bifidobacteriales	f__Bifidobacteriaceae	g__Gardnerella	s__Gardnerella_vaginalis	0.0715766	0.0689424	0.0596207	0.0800906	0.0240134	0.0136124	0.0115559	0.0194596	0.0127221	0.0210167	0.0158389	0.00960941
k__Bacteria	p__Actinobacteria	c__Actinobacteria_class	o__Bifidobacteriales	f__Bifidobacteriaceae	g__Parascardovia		0.000459157	0.000519573	0.000958433	0.0010494	0.00164786	0.00126323	0.0011854	0.00150755	0.000598452	0.000665424	0.000871048	0.000585491
k__Bacteria	p__Actinobacteria	c__Actinobacteria_class	o__Bifidobacteriales	f__Bifidobacteriaceae	g__Parascardovia	s__Parascardovia_denticolens	0.000459157	0.000519573	0.000958433	0.0010494	0.00164786	0.00126323	0.0011854	0.00150755	0.000598452	0.000665424	0.000871048	0.000585491
k__Bacteria	p__Actinobacteria	c__Actinobacteria_class	o__Bifidobacteriales	f__Bifidobacteriaceae	g__Scardovia		0.000326625	0.000367927	0.000380458	0.00019068	0.00119777	0.000117692	0.000226735	0.000342735	0.000761467	0.000443241	0.000383572	0.000468248
k__Bacteria	p__Actinobacteria	c__Actinobacteria_class	o__Bifidobacteriales	f__Bifidobacteriaceae	g__Scardovia	s__Scardovia_inopinata	0.000182457	0.000292369	0.000275549	8.84834e-05	0.000146169	0.000106657	0.000152672	7.2232e-05	0.00037826	0.000399541	0.00028526	0.000387568
k__Bacteria	p__Actinobacteria	c__Actinobacteria_class	o__Bifidobacteriales	f__Bifidobacteriaceae	g__Scardovia	s__Scardovia_wiggsiae	0.000144168	7.55583e-05	0.000104909	0.000102196	0.0010516	1.10354e-05	7.40633e-05	0.000270503	0.000383207	4.37e-05	9.83123e-05	8.06796e-05
k__Bacteria	p__Actinobacteria	c__Actinobacteria_class	o__Candidatus_Actinomarinales				0.000107389	0.000117445	0	1.88059e-05	0.000101032	0.000209271	8.57317e-05	1.63589e-05	1.63924e-05	0	0	0
k__Bacteria	p__Actinobacteria	c__Actinobacteria_class	o__Candidatus_Actinomarinales	f__Candidatus_Actinomarinaceae			0.000107389	0.000117445	0	1.88059e-05	0.000101032	0.000209271	8.57317e-05	1.63589e-05	1.63924e-05	0	0	0
k__Bacteria	p__Actinobacteria	c__Actinobacteria_class	o__Candidatus_Actinomarinales	f__Candidatus_Actinomarinaceae	g__Cand_Candidatus_Actinomarina		0.000107389	0.000117445	0	1.88059e-05	0.000101032	0.000209271	8.57317e-05	1.63589e-05	1.63924e-05	0	0	0
k__Bacteria	p__Actinobacteria	c__Actinobacteria_class	o__Candidatus_Actinomarinales	f__Candidatus_Actinomarinaceae	g__Cand_Candidatus_Actinomarina	s__Candidatus_Actinomarina_minuta	0.000107389	0.000117445	0	1.88059e-05	0.000101032	0.000209271	8.57317e-05	1.63589e-05	1.63924e-05	0	0	0
k__Bacteria	p__Actinobacteria	c__Actinobacteria_class	o__Catenulisporales				0.00599614	0.00279276	0.00272417	0.00502553	0.00256079	0.00044748	0.00091828	0.00292329	0.00160896	0.00135306	0.000993416	0.000936723
k__Bacteria	p__Actinobacteria	c__Actinobacteria_class	o__Catenulisporales	f__Actinospicaceae			0.00538371	0.00232843	0.00219458	0.00475722	0.000125088	8.33956e-05	9.50261e-05	0.000154609	0.000654694	0.000985011	0.000713013	0.000606224
k__Bacteria	p__Actinobacteria	c__Actinobacteria_class	o__Catenulisporales	f__Actinospicaceae	g__Actinospica		0.00538371	0.00232843	0.00219458	0.00475722	0.000125088	8.33956e-05	9.50261e-05	0.000154609	0.000654694	0.000985011	0.000713013	0.000606224
k__Bacteria	p__Actinobacteria	c__Actinobacteria_class	o__Catenulisporales	f__Actinospicaceae	g__Actinospica	s__Actinospica_robiniae	0.00538371	0.00232843	0.00219458	0.00475722	0.000125088	8.33956e-05	9.50261e-05	0.000154609	0.000654694	0.000985011	0.000713013	0.000606224
k__Bacteria	p__Actinobacteria	c__Actinobacteria_class	o__Catenulisporales	f__Catenulisporaceae			0.000612425	0.000464331	0.000529595	0.000268309	0.0024357	0.000364085	0.000823254	0.00276868	0.000954268	0.000368049	0.000280403	0.000330499
k__Bacteria	p__Actinobacteria	c__Actinobacteria_class	o__Catenulisporales	f__Catenulisporaceae	g__Catenulispora		0.000612425	0.000464331	0.000529595	0.000268309	0.0024357	0.000364085	0.000823254	0.00276868	0.000954268	0.000368049	0.000280403	0.000330499
k__Bacteria	p__Actinobacteria	c__Actinobacteria_class	o__Catenulisporales	f__Catenulisporaceae	g__Catenulispora	s__Catenulispora_acidiphila	0.000612425	0.000464331	0.000529595	0.000268309	0.0024357	0.000364085	0.000823254	0.00276868	0.000954268	0.000368049	0.000280403	0.000330499
k__Bacteria	p__Actinobacteria	c__Actinobacteria_class	o__Corynebacteriales				0.0737935	0.0691442	0.0696886	0.0703711	0.0859569	0.0794048	0.0427962	0.0584772	0.038829	0.0501744	0.0509197	0.047809
k__Bacteria	p__Actinobacteria	c__Actinobacteria_class	o__Corynebacteriales	f__Corynebacteriaceae			0.0126042	0.00980627	0.012251	0.0145738	0.00775927	0.00944408	0.00888121	0.0074912	0.00533557	0.00610114	0.00637145	0.00641035
k__Bacteria	p__Actinobacteria	c__Actinobacteria_class	o__Corynebacteriales	f__Corynebacteriaceae	g__Corynebacteriaceae_noname		9.74377e-06	0	0.000109613	2.73012e-05	0	3.76085e-05	0.000142702	1.65995e-05	0	2.42965e-05	0	1.01147e-05
k__Bacteria	p__Actinobacteria	c__Actinobacteria_class	o__Corynebacteriales	f__Corynebacteriaceae	g__Corynebacteriaceae_noname	s__Corynebacterium-like_bacterium_B27	9.74377e-06	0	0.000109613	2.73012e-05	0	3.76085e-05	0.000142702	1.65995e-05	0	2.42965e-05	0	1.01147e-05
k__Bacteria	p__Actinobacteria	c__Actinobacteria_class	o__Corynebacteriales	f__Corynebacteriaceae	g__Corynebacterium		0.0125944	0.00979221	0.0120457	0.0145289	0.00750197	0.00898395	0.00843991	0.00715779	0.00528478	0.00598157	0.00637145	0.00635403
k__Bacteria	p__Actinobacteria	c__Actinobacteria_class	o__Corynebacteriales	f__Corynebacteriaceae	g__Corynebacterium	s__Corynebacterium_ammoniagenes	0	0	0	0	0	5.79798e-05	0	0	0	0	0	0
k__Bacteria	p__Actinobacteria	c__Actinobacteria_class	o__Corynebacteriales	f__Corynebacteriaceae	g__Corynebacterium	s__Corynebacterium_argentoratense	0.000130943	1.26672e-05	0.000422886	0.0002168	0.00018906	1.80828e-05	2.36861e-05	1.39699e-05	1.14423e-05	5.9366e-05	0.000129834	8.69709e-05
k__Bacteria	p__Actinobacteria	c__Actinobacteria_class	o__Corynebacteriales	f__Corynebacteriaceae	g__Corynebacterium	s__Corynebacterium_atypicum	0	2.72211e-05	0	0	0	0.000260672	1.11054e-05	1.20082e-05	6.55698e-06	1.67362e-05	0	0
k__Bacteria	p__Actinobacteria	c__Actinobacteria_class	o__Corynebacteriales	f__Corynebacteriaceae	g__Corynebacterium	s__Corynebacterium_aurimucosum	0.00014304	0.000207189	0.000417407	0.000236177	3.99374e-05	8.62017e-05	0.000194155	5.71238e-06	7.25125e-06	6.36922e-05	2.41734e-05	0
k__Bacteria	p__Actinobacteria	c__Actinobacteria_class	o__Corynebacteriales	f__Corynebacteriaceae	g__Corynebacterium	s__Corynebacterium_auriscanis	0	0	0.000120959	2.52536e-05	0	0	4.1425e-06	0	0	0	2.84325e-05	6.14108e-06
k__Bacteria	p__Actinobacteria	c__Actinobacteria_class	o__Corynebacteriales	f__Corynebacteriaceae	g__Corynebacterium	s__Corynebacterium_callunae	9.98561e-05	0	0	0	0	3.50381e-05	1.87754e-05	0	2.21711e-05	5.65899e-05	0	0
k__Bacteria	p__Actinobacteria	c__Actinobacteria_class	o__Corynebacteriales	f__Corynebacteriaceae	g__Corynebacterium	s__Corynebacterium_camporealensis	7.16565e-05	0.000142879	5.81044e-05	2.00881e-05	0.000164379	0.000163502	1.37482e-05	8.906e-05	0.000110897	3.06109e-05	2.21922e-05	5.86194e-05
k__Bacteria	p__Actinobacteria	c__Actinobacteria_class	o__Corynebacteriales	f__Corynebacteriaceae	g__Corynebacterium	s__Corynebacterium_casei	0	0	0	0	0.000112407	0	0	0	0	0	0	0
k__Bacteria	p__Actinobacteria	c__Actinobacteria_class	o__Corynebacteriales	f__Corynebacteriaceae	g__Corynebacterium	s__Corynebacterium_caspium	0	0	0	0	0	0	3.52672e-05	0	4.16457e-05	0	0	5.22822e-05
k__Bacteria	p__Actinobacteria	c__Actinobacteria_class	o__Corynebacteriales	f__Corynebacteriaceae	g__Corynebacterium	s__Corynebacterium_ciconiae	0	5.44422e-05	6.35829e-05	1.88059e-05	0	0	4.62726e-05	0	1.63924e-05	6.69446e-05	0	0
k__Bacteria	p__Actinobacteria	c__Actinobacteria_class	o__Corynebacteriales	f__Corynebacteriaceae	g__Corynebacterium	s__Corynebacterium_deserti	0.000150736	4.99435e-05	0.000269852	2.70554e-05	0.00041192	0.000544296	0.00039486	0.00110876	0.00016561	2.54561e-05	0.000186082	0.000115778
k__Bacteria	p__Actinobacteria	c__Actinobacteria_class	o__Corynebacteriales	f__Corynebacteriaceae	g__Corynebacterium	s__Corynebacterium_durum	0.000146785	0.000219227	0.000153433	3.83285e-05	0.000113765	0.00025807	9.46722e-05	0.000181968	0.000208495	5.8324e-05	7.42575e-05	0.000418694
k__Bacteria	p__Actinobacteria	c__Actinobacteria_class	o__Corynebacteriales	f__Corynebacteriaceae	g__Corynebacterium	s__Corynebacterium_epidermidicanis	3.45697e-05	0.000194931	5.80876e-05	8.29435e-05	1.77406e-05	5.37885e-05	6.67603e-05	3.66359e-05	1.23766e-05	9.23012e-05	1.57645e-05	2.49731e-05
k__Bacteria	p__Actinobacteria	c__Actinobacteria_class	o__Corynebacteriales	f__Corynebacteriaceae	g__Corynebacterium	s__Corynebacterium_falsenii	2.2003e-05	2.54452e-05	0.000151103	2.69886e-05	7.96417e-05	0.000214866	8.12665e-05	1.42289e-05	7.55338e-06	2.69911e-05	0.000114573	2.2126e-05
k__Bacteria	p__Actinobacteria	c__Actinobacteria_class	o__Corynebacteriales	f__Corynebacteriaceae	g__Corynebacterium	s__Corynebacterium_freiburgense	0	1.23018e-05	0	0	0	0	2.00443e-05	0	0	4.53807e-05	1.69854e-05	0
k__Bacteria	p__Actinobacteria	c__Actinobacteria_class	o__Corynebacteriales	f__Corynebacteriaceae	g__Corynebacterium	s__Corynebacterium_freneyi	0.000541133	0.000188483	0.00023861	0.000195306	0	0	5.9313e-05	0	4.19656e-05	7.7892e-05	7.76097e-05	6.14599e-05
k__Bacteria	p__Actinobacteria	c__Actinobacteria_class	o__Corynebacteriales	f__Corynebacteriaceae	g__Corynebacterium	s__Corynebacterium_genitalium	0.00152971	0.000788003	0.00117115	0.00173121	2.8594e-06	0	6.1263e-06	6.65546e-06	0.000214943	0.000631784	0.000400367	0.000258949
k__Bacteria	p__Actinobacteria	c__Actinobacteria_class	o__Corynebacteriales	f__Corynebacteriaceae	g__Corynebacterium	s__Corynebacterium_glucuronolyticum	0.000226946	0.000202494	0.000118246	7.63058e-05	0	0.00019874	5.00676e-05	9.24901e-05	2.21711e-05	2.26359e-05	8.59111e-06	0
k__Bacteria	p__Actinobacteria	c__Actinobacteria_class	o__Corynebacteriales	f__Corynebacteriaceae	g__Corynebacterium	s__Corynebacterium_glutamicum	0.000272804	0.000155729	0.000379516	0.000141727	0.000138978	0.000991095	0.000654491	0.000281042	9.99261e-05	0.000142336	0.000244198	0.000235303
k__Bacteria	p__Actinobacteria	c__Actinobacteria_class	o__Corynebacteriales	f__Corynebacteriaceae	g__Corynebacterium	s__Corynebacterium_glyciniphilum	1.21329e-05	0	0	0	0	5.85373e-05	1.67293e-05	0	0	0	0	2.48005e-05
k__Bacteria	p__Actinobacteria	c__Actinobacteria_class	o__Corynebacteriales	f__Corynebacteriaceae	g__Corynebacterium	s__Corynebacterium_halotolerans	5.13866e-05	0.000188377	0.000217663	0.000127219	3.11927e-05	0.000125642	0.000566134	0.000182256	8.60833e-06	0.000172466	0.000172456	0.000406607
k__Bacteria	p__Actinobacteria	c__Actinobacteria_class	o__Corynebacteriales	f__Corynebacteriaceae	g__Corynebacterium	s__Corynebacterium_humireducens	0.000114442	0.000430242	0.000471209	0.0007867	0	0	0	0	4.93846e-05	0.000144772	0.000171327	9.31139e-06
k__Bacteria	p__Actinobacteria	c__Actinobacteria_class	o__Corynebacteriales	f__Corynebacteriaceae	g__Corynebacterium	s__Corynebacterium_imitans	9.07783e-06	4.60213e-05	3.22489e-05	0.000101741	5.23332e-05	8.75953e-05	0.00020027	2.03016e-05	0	4.52719e-05	5.15467e-05	6.49453e-05
k__Bacteria	p__Actinobacteria	c__Actinobacteria_class	o__Corynebacteriales	f__Corynebacteriaceae	g__Corynebacterium	s__Corynebacterium_jeikeium	0.000317981	9.36595e-05	8.51372e-05	7.44978e-05	0.000166174	0.000243677	0.00022746	3.01419e-05	3.97649e-05	6.73979e-05	0.000165027	5.36233e-05
k__Bacteria	p__Actinobacteria	c__Actinobacteria_class	o__Corynebacteriales	f__Corynebacteriaceae	g__Corynebacterium	s__Corynebacterium_kutscheri	5.23743e-05	2.94113e-05	7.0607e-05	6.94231e-05	0	1.39951e-05	0.000128044	0	8.5605e-05	5.42482e-05	6.32922e-05	3.5823e-05
k__Bacteria	p__Actinobacteria	c__Actinobacteria_class	o__Corynebacteriales	f__Corynebacteriaceae	g__Corynebacterium	s__Corynebacterium_lubricantis	0	0	6.04588e-05	2.04364e-05	8.40962e-05	0	8.54839e-05	1.63117e-05	1.78138e-05	0	4.14161e-05	1.4909e-05
k__Bacteria	p__Actinobacteria	c__Actinobacteria_class	o__Corynebacteriales	f__Corynebacteriaceae	g__Corynebacterium	s__Corynebacterium_marinum	0	6.41504e-05	6.41286e-06	2.15579e-05	0	0	1.06088e-05	0.000120448	1.32265e-05	3.37596e-05	1.53755e-05	5.53488e-06
k__Bacteria	p__Actinobacteria	c__Actinobacteria_class	o__Corynebacteriales	f__Corynebacteriaceae	g__Corynebacterium	s__Corynebacterium_maris	0.000467985	0.000370755	0.000367942	0.000283191	4.75446e-05	7.95801e-06	4.54863e-05	3.68878e-05	5.44538e-05	0.000104313	7.78885e-05	5.7433e-05
k__Bacteria	p__Actinobacteria	c__Actinobacteria_class	o__Corynebacteriales	f__Corynebacteriaceae	g__Corynebacterium	s__Corynebacterium_mastitidis	5.80753e-05	0.000117768	4.12207e-05	8.41222e-05	1.70766e-05	2.28781e-05	0.000111272	0.000129123	6.44724e-06	2.63297e-05	0	5.93552e-05
k__Bacteria	p__Actinobacteria	c__Actinobacteria_class	o__Corynebacteriales	f__Corynebacteriaceae	g__Corynebacterium	s__Corynebacterium_matruchotii	9.18484e-05	0.000212537	1.6951e-05	0.000135488	0.000122468	0.000982172	2.35442e-05	7.19789e-05	7.27804e-05	0.00017747	0.00014312	0.000233392
k__Bacteria	p__Actinobacteria	c__Actinobacteria_class	o__Corynebacteriales	f__Corynebacteriaceae	g__Corynebacterium	s__Corynebacterium_minutissimum	9.99299e-05	7.40571e-05	6.25882e-05	7.97629e-05	3.34875e-05	0.000478367	0.000193921	0.000113148	0.000149562	5.59696e-05	0.000139455	0.000176419
k__Bacteria	p__Actinobacteria	c__Actinobacteria_class	o__Corynebacteriales	f__Corynebacteriaceae	g__Corynebacterium	s__Corynebacterium_mustelae	1.67683e-05	0.000133326	4.8457e-05	0.000128073	0	0	4.00623e-05	3.71305e-05	3.97328e-05	7.86383e-05	0.000123577	0.000186247
k__Bacteria	p__Actinobacteria	c__Actinobacteria_class	o__Corynebacteriales	f__Corynebacteriaceae	g__Corynebacterium	s__Corynebacterium_noname	5.77876e-05	0.000116215	0.000194581	2.02017e-05	7.02833e-06	5.44834e-05	7.60465e-05	3.27179e-05	0	2.70288e-05	0.0001756	4.27118e-05
k__Bacteria	p__Actinobacteria	c__Actinobacteria_class	o__Corynebacteriales	f__Corynebacteriaceae	g__Corynebacterium	s__Corynebacterium_nuruki	0.000634744	0.000615372	0.000311437	0.000405713	1.13573e-05	7.69895e-05	0.000554144	0.000715598	0.000270648	0.000702212	0.000908907	0.00134701
k__Bacteria	p__Actinobacteria	c__Actinobacteria_class	o__Corynebacteriales	f__Corynebacteriaceae	g__Corynebacterium	s__Corynebacterium_pseudogenitalium	0.000366151	0.000239512	0.000620258	0.00045273	0.000558039	0.000568764	0.00070198	0.000630199	0.000589416	0.000326226	0.000366967	0.000476023
k__Bacteria	p__Actinobacteria	c__Actinobacteria_class	o__Corynebacteriales	f__Corynebacteriaceae	g__Corynebacterium	s__Corynebacterium_pseudotuberculosis	6.7118e-06	0	1.58957e-05	0	3.22443e-05	6.47646e-06	6.94089e-05	1.50102e-05	0	0	0	1.37194e-05
k__Bacteria	p__Actinobacteria	c__Actinobacteria_class	o__Corynebacteriales	f__Corynebacteriaceae	g__Corynebacterium	s__Corynebacterium_pyruviciproducens	8.65247e-05	0	0.000153689	0	0	6.95757e-06	0.00014913	0	0	0	0	0
k__Bacteria	p__Actinobacteria	c__Actinobacteria_class	o__Corynebacteriales	f__Corynebacteriaceae	g__Corynebacterium	s__Corynebacterium_renale	5.73554e-05	0.000232617	0.000203754	8.03523e-05	0	0	3.9542e-05	0.000106891	0	0.000214527	1.80934e-05	0.000117239
k__Bacteria	p__Actinobacteria	c__Actinobacteria_class	o__Corynebacteriales	f__Corynebacteriaceae	g__Corynebacterium	s__Corynebacterium_resistens	7.07552e-05	5.41027e-05	6.64088e-05	0.000177772	0.000159278	0.000308247	0.00021806	0.000214323	6.35015e-05	3.82052e-05	0	4.35317e-05
k__Bacteria	p__Actinobacteria	c__Actinobacteria_class	o__Corynebacteriales	f__Corynebacteriaceae	g__Corynebacterium	s__Corynebacterium_riegelii	0	0	3.14568e-05	1.86079e-05	0	3.84497e-05	0	2.97044e-05	0	0	0	0
k__Bacteria	p__Actinobacteria	c__Actinobacteria_class	o__Corynebacteriales	f__Corynebacteriaceae	g__Corynebacterium	s__Corynebacterium_simulans	0.000115881	0	2.06607e-05	0	0	1.32345e-05	3.1519e-06	1.02243e-05	0	9.11999e-05	8.65337e-06	0
k__Bacteria	p__Actinobacteria	c__Actinobacteria_class	o__Corynebacteriales	f__Corynebacteriaceae	g__Corynebacterium	s__Corynebacterium_singulare	3.62052e-05	0.000103796	0.000221872	9.01867e-05	7.05319e-05	0.000409197	0.000311271	8.88955e-05	3.16739e-05	7.69282e-05	5.49815e-05	8.00554e-05
k__Bacteria	p__Actinobacteria	c__Actinobacteria_class	o__Corynebacteriales	f__Corynebacteriaceae	g__Corynebacterium	s__Corynebacterium_sp._DNF00584	1.61455e-05	5.77169e-05	2.72913e-05	4.76052e-05	0.00443209	2.67599e-05	0.000206544	0.000974127	0.00160298	1.15253e-05	9.85353e-05	2.35548e-05
k__Bacteria	p__Actinobacteria	c__Actinobacteria_class	o__Corynebacteriales	f__Corynebacteriaceae	g__Corynebacterium	s__Corynebacterium_sp._GD7	1.03006e-05	9.39961e-05	1.21975e-05	1.44306e-05	0	5.96363e-05	0	0	0	8.34758e-05	0	2.10551e-05
k__Bacteria	p__Actinobacteria	c__Actinobacteria_class	o__Corynebacteriales	f__Corynebacteriaceae	g__Corynebacterium	s__Corynebacterium_sp._JZ16	0	0	8.78939e-05	3.24954e-05	0	0.000131307	3.19825e-06	2.07494e-05	1.13301e-05	0	4.39031e-05	1.42238e-05
k__Bacteria	p__Actinobacteria	c__Actinobacteria_class	o__Corynebacteriales	f__Corynebacteriaceae	g__Corynebacterium	s__Corynebacterium_sp._KPL1818	0.000166747	0.000157505	7.31852e-05	5.351e-05	8.40799e-05	0.000808692	0.00109695	0.000836888	6.96448e-05	8.50719e-05	6.25468e-05	0.000344138
k__Bacteria	p__Actinobacteria	c__Actinobacteria_class	o__Corynebacteriales	f__Corynebacteriaceae	g__Corynebacterium	s__Corynebacterium_sp._NML_130206	1.49328e-05	5.29925e-05	1.76828e-05	3.13802e-05	0	7.20459e-06	0	3.33955e-05	9.11769e-06	1.86177e-05	0.000113057	3.05237e-05
k__Bacteria	p__Actinobacteria	c__Actinobacteria_class	o__Corynebacteriales	f__Corynebacteriaceae	g__Corynebacterium	s__Corynebacterium_sp._NML_130210	0	0	4.13266e-05	0	0	0	0.000117802	1.46975e-05	0	1.63875e-05	0	0
k__Bacteria	p__Actinobacteria	c__Actinobacteria_class	o__Corynebacteriales	f__Corynebacteriaceae	g__Corynebacterium	s__Corynebacterium_sputi	8.63602e-05	0	0	6.72148e-06	0	0	0	0	0	0	1.81622e-05	1.96141e-05
k__Bacteria	p__Actinobacteria	c__Actinobacteria_class	o__Corynebacteriales	f__Corynebacteriaceae	g__Corynebacterium	s__Corynebacterium_stationis	1.17378e-05	0	0	2.46663e-05	3.9473e-05	1.13263e-05	4.04616e-06	0	7.16693e-06	0.000153661	6.6651e-05	1.19965e-05
k__Bacteria	p__Actinobacteria	c__Actinobacteria_class	o__Corynebacteriales	f__Corynebacteriaceae	g__Corynebacterium	s__Corynebacterium_striatum	0.00038333	0.000272507	0.000351999	0.000513093	0	6.87341e-05	4.91086e-05	0	0.000159427	4.54682e-06	0.000145358	2.08004e-05
k__Bacteria	p__Actinobacteria	c__Actinobacteria_class	o__Corynebacteriales	f__Corynebacteriaceae	g__Corynebacterium	s__Corynebacterium_terpenotabidum	0.000330991	0.000197757	0.000209541	0.000175913	8.22887e-05	0.000184617	0.00101418	0.000701624	0.000247365	0.000289428	0.000413017	0.000540408
k__Bacteria	p__Actinobacteria	c__Actinobacteria_class	o__Corynebacteriales	f__Corynebacteriaceae	g__Corynebacterium	s__Corynebacterium_testudinoris	0.000280609	0.000571082	0.00117392	0.00121715	0	0	0	0	5.56126e-05	0.000215387	0.000344243	8.29377e-06
k__Bacteria	p__Actinobacteria	c__Actinobacteria_class	o__Corynebacteriales	f__Corynebacteriaceae	g__Corynebacterium	s__Corynebacterium_timonense	0	0	4.46029e-05	0	0	0	1.29839e-05	0	0	0	0	0
k__Bacteria	p__Actinobacteria	c__Actinobacteria_class	o__Corynebacteriales	f__Corynebacteriaceae	g__Corynebacterium	s__Corynebacterium_ulcerans	0	1.87666e-05	5.58192e-05	1.80383e-05	0	8.25475e-05	0.00011096	0	3.29958e-05	8.42785e-05	1.21854e-05	0
k__Bacteria	p__Actinobacteria	c__Actinobacteria_class	o__Corynebacteriales	f__Corynebacteriaceae	g__Corynebacterium	s__Corynebacterium_ulceribovis	2.91189e-05	0	5.17222e-05	6.11914e-05	0	0.000135806	0	0	0	0	4.13365e-05	9.92021e-06
k__Bacteria	p__Actinobacteria	c__Actinobacteria_class	o__Corynebacteriales	f__Corynebacteriaceae	g__Corynebacterium	s__Corynebacterium_urealyticum	8.11206e-05	3.05526e-05	0.000105635	0.000182512	3.69875e-05	5.81528e-05	6.6504e-05	5.82506e-05	1.83987e-05	9.39223e-06	7.1555e-05	8.73231e-05
k__Bacteria	p__Actinobacteria	c__Actinobacteria_class	o__Corynebacteriales	f__Corynebacteriaceae	g__Corynebacterium	s__Corynebacterium_uterequi	0.00500291	0.00271116	0.00249225	0.00582047	7.33254e-05	0.000432046	0.000167666	7.42404e-05	0.00049921	0.00107647	0.000814372	0.000360816
k__Bacteria	p__Actinobacteria	c__Actinobacteria_class	o__Corynebacteriales	f__Corynebacteriaceae	g__Corynebacterium	s__Corynebacterium_variabile	8.44025e-06	9.69236e-06	0.000314112	0.000131636	9.01852e-05	0.000454804	3.72559e-05	0	1.65433e-05	2.38363e-05	3.99386e-05	9.7699e-06
k__Bacteria	p__Actinobacteria	c__Actinobacteria_class	o__Corynebacteriales	f__Corynebacteriaceae	g__Corynebacterium	s__Corynebacterium_vitaeruminis	7.7399e-05	0.000215599	4.26913e-05	0.000203291	0	0.000136368	6.21375e-06	0	7.297e-05	5.54833e-05	4.58474e-05	6.16027e-05
k__Bacteria	p__Actinobacteria	c__Actinobacteria_class	o__Corynebacteriales	f__Corynebacteriaceae	g__Turicella		0	1.40592e-05	9.57187e-05	1.76775e-05	0.000257294	0.000422522	0.00029859	0.000316805	5.07986e-05	9.52777e-05	0	4.62028e-05
k__Bacteria	p__Actinobacteria	c__Actinobacteria_class	o__Corynebacteriales	f__Corynebacteriaceae	g__Turicella	s__Turicella_otitidis	0	1.40592e-05	9.57187e-05	1.76775e-05	0.000257294	0.000422522	0.00029859	0.000316805	5.07986e-05	9.52777e-05	0	4.62028e-05
k__Bacteria	p__Actinobacteria	c__Actinobacteria_class	o__Corynebacteriales	f__Corynebacteriales_noname			0	0	0	0	9.32605e-05	0	0	6.20201e-05	0	0	0	0
k__Bacteria	p__Actinobacteria	c__Actinobacteria_class	o__Corynebacteriales	f__Corynebacteriales_noname	g__Lawsonella		0	0	0	0	9.32605e-05	0	0	6.20201e-05	0	0	0	0
k__Bacteria	p__Actinobacteria	c__Actinobacteria_class	o__Corynebacteriales	f__Corynebacteriales_noname	g__Lawsonella	s__Lawsonella_clevelandensis	0	0	0	0	9.32605e-05	0	0	6.20201e-05	0	0	0	0
k__Bacteria	p__Actinobacteria	c__Actinobacteria_class	o__Corynebacteriales	f__Dietziaceae			0.000107389	0	0	3.76117e-05	0	7.5159e-06	0.000112768	3.03432e-05	3.27849e-05	0	0	9.60361e-05
k__Bacteria	p__Actinobacteria	c__Actinobacteria_class	o__Corynebacteriales	f__Dietziaceae	g__Dietzia		0.000107389	0	0	3.76117e-05	0	7.5159e-06	0.000112768	3.03432e-05	3.27849e-05	0	0	9.60361e-05
k__Bacteria	p__Actinobacteria	c__Actinobacteria_class	o__Corynebacteriales	f__Dietziaceae	g__Dietzia	s__Dietzia_alimentaria	0.000107389	0	0	3.76117e-05	0	0	0	3.03432e-05	3.27849e-05	0	0	9.60361e-05
k__Bacteria	p__Actinobacteria	c__Actinobacteria_class	o__Corynebacteriales	f__Dietziaceae	g__Dietzia	s__Dietzia_cinnamea	0	0	0	0	0	7.5159e-06	0.000112768	0	0	0	0	0
k__Bacteria	p__Actinobacteria	c__Actinobacteria_class	o__Corynebacteriales	f__Gordoniaceae			0.00197319	0.00204528	0.00298779	0.0025876	0.000576162	0.00127873	0.00240622	0.00132095	0.00103466	0.00150216	0.00154903	0.00134751
k__Bacteria	p__Actinobacteria	c__Actinobacteria_class	o__Corynebacteriales	f__Gordoniaceae	g__Gordonia		0.00197319	0.00204528	0.00298779	0.0025876	0.000576162	0.00127873	0.00240622	0.00132095	0.00103466	0.00150216	0.00154903	0.00134751
k__Bacteria	p__Actinobacteria	c__Actinobacteria_class	o__Corynebacteriales	f__Gordoniaceae	g__Gordonia	s__Gordonia_aichiensis	4.54709e-05	7.68403e-06	3.14095e-05	2.12342e-05	0	3.65638e-06	6.53097e-05	4.23711e-06	1.85092e-05	3.30702e-05	1.43443e-05	5.03458e-05
k__Bacteria	p__Actinobacteria	c__Actinobacteria_class	o__Corynebacteriales	f__Gordoniaceae	g__Gordonia	s__Gordonia_alkanivorans	0.000138252	0.000160691	0.000319277	6.44492e-05	1.26951e-05	0.000184867	0.000263288	0.000309032	3.22279e-05	0.000115056	9.95788e-05	0.000100893
k__Bacteria	p__Actinobacteria	c__Actinobacteria_class	o__Corynebacteriales	f__Gordoniaceae	g__Gordonia	s__Gordonia_amarae	0	0	0	0	8.44869e-06	2.82828e-06	2.02073e-06	0.000211398	0	0	0	0
k__Bacteria	p__Actinobacteria	c__Actinobacteria_class	o__Corynebacteriales	f__Gordoniaceae	g__Gordonia	s__Gordonia_amicalis	0	2.09736e-05	0	0	0	1.99602e-05	4.27832e-05	0	1.26302e-05	0	0	0
k__Bacteria	p__Actinobacteria	c__Actinobacteria_class	o__Corynebacteriales	f__Gordoniaceae	g__Gordonia	s__Gordonia_araii	3.7779e-05	4.59662e-05	3.57892e-05	5.29267e-05	0	3.64543e-05	2.60456e-05	0	2.76807e-05	0	2.86027e-05	3.08893e-05
k__Bacteria	p__Actinobacteria	c__Actinobacteria_class	o__Corynebacteriales	f__Gordoniaceae	g__Gordonia	s__Gordonia_bronchialis	0	0	0	0	0	0	0	0	0	0	0	0
k__Bacteria	p__Actinobacteria	c__Actinobacteria_class	o__Corynebacteriales	f__Gordoniaceae	g__Gordonia	s__Gordonia_desulfuricans	0	1.19569e-05	2.1045e-05	1.6521e-05	1.13307e-05	0.000114032	6.12623e-05	1.31865e-05	0	0	2.79796e-05	0
k__Bacteria	p__Actinobacteria	c__Actinobacteria_class	o__Corynebacteriales	f__Gordoniaceae	g__Gordonia	s__Gordonia_jacobaea	0.000190139	9.87251e-05	0.000337105	0.000623321	5.57419e-05	2.09927e-05	6.99939e-05	7.29806e-05	8.13212e-05	0.000111804	0.000175342	0.000129613
k__Bacteria	p__Actinobacteria	c__Actinobacteria_class	o__Corynebacteriales	f__Gordoniaceae	g__Gordonia	s__Gordonia_malaquae	0.000196878	0.000382427	7.21684e-05	0.000294394	3.56793e-05	1.092e-05	0.000122956	1.98715e-05	9.28594e-05	9.39717e-05	6.95216e-05	0.000126519
k__Bacteria	p__Actinobacteria	c__Actinobacteria_class	o__Corynebacteriales	f__Gordoniaceae	g__Gordonia	s__Gordonia_otitidis	0.000787826	4.95628e-05	0.00079018	0.000868304	1.56437e-05	5.89149e-06	0.000130345	8.64781e-05	0.000156224	0.000342571	0.000251865	0.000193189
k__Bacteria	p__Actinobacteria	c__Actinobacteria_class	o__Corynebacteriales	f__Gordoniaceae	g__Gordonia	s__Gordonia_paraffinivorans	0	0	0	0	0	0	0	0	0	8.41283e-06	1.91577e-05	6.8964e-05
k__Bacteria	p__Actinobacteria	c__Actinobacteria_class	o__Corynebacteriales	f__Gordoniaceae	g__Gordonia	s__Gordonia_polyisoprenivorans	8.22435e-05	0.00014119	6.4037e-05	4.04057e-05	9.47177e-05	4.73985e-05	0.00011309	3.5274e-05	0.000103185	0.000247498	0.000164205	6.59226e-05
k__Bacteria	p__Actinobacteria	c__Actinobacteria_class	o__Corynebacteriales	f__Gordoniaceae	g__Gordonia	s__Gordonia_rhizosphera	0.000103386	0.000690224	0.00018556	0.000195739	0	1.8802e-05	0.000235718	0.000109045	0.000100773	0.00021238	0.000238664	0.000159635
k__Bacteria	p__Actinobacteria	c__Actinobacteria_class	o__Corynebacteriales	f__Gordoniaceae	g__Gordonia	s__Gordonia_sihwensis	0.000212989	5.78431e-05	0.000252069	0.000207114	0.000194999	0.000645666	0.000834998	0.000261471	0.000157203	5.50069e-06	0.000106292	5.62575e-05
k__Bacteria	p__Actinobacteria	c__Actinobacteria_class	o__Corynebacteriales	f__Gordoniaceae	g__Gordonia	s__Gordonia_soli	1.85561e-05	0	1.75788e-05	0	0	2.86488e-05	5.88478e-05	1.65995e-05	1.81281e-05	3.70164e-05	1.75612e-05	3.41372e-05
k__Bacteria	p__Actinobacteria	c__Actinobacteria_class	o__Corynebacteriales	f__Gordoniaceae	g__Gordonia	s__Gordonia_sp._KTR9	1.38661e-05	1.40592e-05	0	0	0	0	0	7.75252e-06	8.46643e-06	7.77955e-05	1.9684e-05	1.41717e-05
k__Bacteria	p__Actinobacteria	c__Actinobacteria_class	o__Corynebacteriales	f__Gordoniaceae	g__Gordonia	s__Gordonia_sp._QH-11	4.38131e-06	0	1.03764e-05	1.10484e-05	8.92451e-05	0	7.97431e-05	9.30841e-05	0.000114497	1.311e-05	6.46839e-05	0.00020643
k__Bacteria	p__Actinobacteria	c__Actinobacteria_class	o__Corynebacteriales	f__Gordoniaceae	g__Gordonia	s__Gordonia_sp._SGD-V-85	7.51082e-06	6.09234e-05	0	5.26116e-05	0	2.17424e-05	0	0	9.17197e-06	3.74571e-05	0.000156379	6.14108e-05
k__Bacteria	p__Actinobacteria	c__Actinobacteria_class	o__Corynebacteriales	f__Gordoniaceae	g__Gordonia	s__Gordonia_sputi	3.9931e-05	8.09741e-06	3.78278e-05	1.11883e-05	0	1.54123e-05	9.35995e-05	7.14409e-05	6.82673e-05	3.98278e-05	3.0232e-05	4.0811e-05
k__Bacteria	p__Actinobacteria	c__Actinobacteria_class	o__Corynebacteriales	f__Gordoniaceae	g__Gordonia	s__Gordonia_terrae	9.3979e-05	0.000294955	0.000813368	0.000128347	5.76602e-05	0.000101459	0.000206219	9.10296e-06	3.35187e-05	0.000126687	6.4941e-05	8.32018e-06
k__Bacteria	p__Actinobacteria	c__Actinobacteria_class	o__Corynebacteriales	f__Mycobacteriaceae			0.0298257	0.029084	0.0245105	0.0285583	0.0367701	0.0483354	0.0146784	0.0265285	0.0154911	0.0214	0.0270963	0.0208749
k__Bacteria	p__Actinobacteria	c__Actinobacteria_class	o__Corynebacteriales	f__Mycobacteriaceae	g__Amycolicicoccus		0	4.76792e-05	0	0	0.000291532	2.59288e-05	2.31568e-06	1.12676e-05	2.02446e-05	1.39592e-05	4.07102e-05	2.93097e-05
k__Bacteria	p__Actinobacteria	c__Actinobacteria_class	o__Corynebacteriales	f__Mycobacteriaceae	g__Amycolicicoccus	s__Amycolicicoccus_subflavus	0	4.76792e-05	0	0	0.000291532	2.59288e-05	2.31568e-06	1.12676e-05	2.02446e-05	1.39592e-05	4.07102e-05	2.93097e-05
k__Bacteria	p__Actinobacteria	c__Actinobacteria_class	o__Corynebacteriales	f__Mycobacteriaceae	g__Mycobacterium		0.0298257	0.0290363	0.0245105	0.0285583	0.0364786	0.0483095	0.014676	0.0265172	0.0154709	0.0213861	0.0270556	0.0208456
k__Bacteria	p__Actinobacteria	c__Actinobacteria_class	o__Corynebacteriales	f__Mycobacteriaceae	g__Mycobacterium	s__Mycobacterium_abscessus	0.00102611	0.00106419	0.00156794	0.00150572	0.00134412	0.00126876	0.00204129	0.00126443	0.000479202	0.000709025	0.000387915	0.000583732
k__Bacteria	p__Actinobacteria	c__Actinobacteria_class	o__Corynebacteriales	f__Mycobacteriaceae	g__Mycobacterium	s__Mycobacterium_africanum	0.000106435	0.000139157	0.00024544	0.000133415	0.000148206	0.000143244	0.000145601	0.000107743	5.47264e-05	0.000167275	5.43404e-05	0.000135976
k__Bacteria	p__Actinobacteria	c__Actinobacteria_class	o__Corynebacteriales	f__Mycobacteriaceae	g__Mycobacterium	s__Mycobacterium_aromaticivorans	3.03196e-05	0.000219617	5.98212e-05	0.000217298	0.00145486	5.31306e-05	4.58688e-05	0.00118007	0.00231491	0.000327932	0.000252201	0.000237742
k__Bacteria	p__Actinobacteria	c__Actinobacteria_class	o__Corynebacteriales	f__Mycobacteriaceae	g__Mycobacterium	s__Mycobacterium_arupense	8.98829e-05	6.65985e-05	0.000151467	8.71767e-05	0	7.1157e-05	0	0	2.53297e-05	8.62027e-06	5.23469e-05	0
k__Bacteria	p__Actinobacteria	c__Actinobacteria_class	o__Corynebacteriales	f__Mycobacteriaceae	g__Mycobacterium	s__Mycobacterium_asiaticum	0	0	0	0	0	0	1.36781e-06	0.000193008	0	0	0	0
k__Bacteria	p__Actinobacteria	c__Actinobacteria_class	o__Corynebacteriales	f__Mycobacteriaceae	g__Mycobacterium	s__Mycobacterium_aurum	5.06807e-05	1.76468e-05	8.24385e-05	4.66186e-05	0	0	0.000107462	3.8923e-05	7.15807e-05	3.25489e-05	8.6966e-05	0
k__Bacteria	p__Actinobacteria	c__Actinobacteria_class	o__Corynebacteriales	f__Mycobacteriaceae	g__Mycobacterium	s__Mycobacterium_austroafricanum	0	0	0	0	1.28977e-05	7.77176e-05	0.000144741	0.00026514	0.00013114	0	0	6.85972e-05
k__Bacteria	p__Actinobacteria	c__Actinobacteria_class	o__Corynebacteriales	f__Mycobacteriaceae	g__Mycobacterium	s__Mycobacterium_avium	4.72794e-05	0.000249102	0.000128232	1.1785e-05	0.000277004	0.000388956	0.000307307	0.000429176	4.69829e-05	5.54389e-05	8.49939e-06	9.00714e-05
k__Bacteria	p__Actinobacteria	c__Actinobacteria_class	o__Corynebacteriales	f__Mycobacteriaceae	g__Mycobacterium	s__Mycobacterium_bohemicum	0	0	4.26913e-05	0	8.6599e-05	6.08788e-05	0.000385252	0.00029227	2.20127e-05	3.37114e-05	5.11785e-05	4.60581e-05
k__Bacteria	p__Actinobacteria	c__Actinobacteria_class	o__Corynebacteriales	f__Mycobacteriaceae	g__Mycobacterium	s__Mycobacterium_brisbanense	0.000388795	0.000336871	0.000213457	0.000341666	0	0	0	0	0	5.28806e-05	7.359e-05	4.69612e-05
k__Bacteria	p__Actinobacteria	c__Actinobacteria_class	o__Corynebacteriales	f__Mycobacteriaceae	g__Mycobacterium	s__Mycobacterium_canariasense	0.000107921	0.000138871	0.000288575	0.000168489	0.000169401	0.00053304	0.000361899	0.000206553	4.37204e-05	0.000260566	0.000305026	0.000247787
k__Bacteria	p__Actinobacteria	c__Actinobacteria_class	o__Corynebacteriales	f__Mycobacteriaceae	g__Mycobacterium	s__Mycobacterium_canettii	0.00195073	0.00114426	0.00307917	0.00118474	0.000384402	0.000668839	0.00137715	0.000597205	0.000382257	0.000895169	0.000739574	0.00127284
k__Bacteria	p__Actinobacteria	c__Actinobacteria_class	o__Corynebacteriales	f__Mycobacteriaceae	g__Mycobacterium	s__Mycobacterium_celatum	3.21482e-05	1.6298e-05	2.85515e-05	5.62978e-05	0	0	0	0	4.90729e-05	1.00204e-05	8.36676e-05	7.39277e-05
k__Bacteria	p__Actinobacteria	c__Actinobacteria_class	o__Corynebacteriales	f__Mycobacteriaceae	g__Mycobacterium	s__Mycobacterium_chubuense	0	0	0	0	0	0	0	8.06262e-05	0	0	0	0
k__Bacteria	p__Actinobacteria	c__Actinobacteria_class	o__Corynebacteriales	f__Mycobacteriaceae	g__Mycobacterium	s__Mycobacterium_colombiense	2.68472e-05	8.37589e-05	2.11943e-05	2.19644e-05	9.47177e-06	5.90611e-05	0.000156063	3.96073e-05	2.40764e-05	8.91898e-05	0.000126251	0.000173976
k__Bacteria	p__Actinobacteria	c__Actinobacteria_class	o__Corynebacteriales	f__Mycobacteriaceae	g__Mycobacterium	s__Mycobacterium_conceptionense	0.000129953	5.5495e-05	0.000586713	4.91042e-05	3.36774e-05	0.000325429	0.000452688	0.000333699	0.000191076	9.71749e-05	4.63872e-05	0.000137034
k__Bacteria	p__Actinobacteria	c__Actinobacteria_class	o__Corynebacteriales	f__Mycobacteriaceae	g__Mycobacterium	s__Mycobacterium_cosmeticum	3.75727e-05	2.22227e-05	0.000140892	3.50918e-05	0	1.81277e-05	2.15862e-05	3.15102e-05	1.91177e-05	2.7326e-05	2.96319e-05	9.2802e-05
k__Bacteria	p__Actinobacteria	c__Actinobacteria_class	o__Corynebacteriales	f__Mycobacteriaceae	g__Mycobacterium	s__Mycobacterium_fortuitum	1.52676e-05	9.70126e-06	3.51151e-05	1.51787e-05	0.0202467	0.000192928	0.000389058	0.00492488	0.00247741	1.70613e-05	2.34389e-05	0.000152972
k__Bacteria	p__Actinobacteria	c__Actinobacteria_class	o__Corynebacteriales	f__Mycobacteriaceae	g__Mycobacterium	s__Mycobacterium_genavense	0.000481331	0.000493304	0.000436634	0.000150557	7.44539e-05	0.000108829	0.000180183	0.000240261	0.000100363	0.000147435	8.16501e-05	0.000176591
k__Bacteria	p__Actinobacteria	c__Actinobacteria_class	o__Corynebacteriales	f__Mycobacteriaceae	g__Mycobacterium	s__Mycobacterium_gilvum	0	0	0	0	0	0.000105606	0	0	0	8.02652e-06	0	0
k__Bacteria	p__Actinobacteria	c__Actinobacteria_class	o__Corynebacteriales	f__Mycobacteriaceae	g__Mycobacterium	s__Mycobacterium_goodii	4.85315e-05	6.76601e-05	2.87346e-05	5.09928e-05	0	3.51224e-05	3.34586e-05	6.78345e-06	7.40813e-06	0.000128579	0	4.34009e-05
k__Bacteria	p__Actinobacteria	c__Actinobacteria_class	o__Corynebacteriales	f__Mycobacteriaceae	g__Mycobacterium	s__Mycobacterium_gordonae	0.000103804	0.000631947	0.000509511	0.000564345	0	2.42304e-05	0.00012947	5.20435e-05	4.15719e-05	0.0003584	0.000153233	0.000104039
k__Bacteria	p__Actinobacteria	c__Actinobacteria_class	o__Corynebacteriales	f__Mycobacteriaceae	g__Mycobacterium	s__Mycobacterium_haemophilum	0	0	0	0	0	0	3.49367e-06	8.49975e-05	0	0	9.06436e-05	1.03585e-05
k__Bacteria	p__Actinobacteria	c__Actinobacteria_class	o__Corynebacteriales	f__Mycobacteriaceae	g__Mycobacterium	s__Mycobacterium_hassiacum	1.47869e-05	0.00029486	5.83671e-06	1.38105e-05	0	9.51231e-06	0	0	0	4.91625e-05	4.6647e-06	5.03761e-06
k__Bacteria	p__Actinobacteria	c__Actinobacteria_class	o__Corynebacteriales	f__Mycobacteriaceae	g__Mycobacterium	s__Mycobacterium_heraklionense	1.24012e-05	3.08359e-05	3.44757e-05	1.60503e-05	5.95767e-05	0.000137597	0.000274929	0.000147303	3.17671e-05	3.08963e-05	1.46703e-05	8.3259e-05
k__Bacteria	p__Actinobacteria	c__Actinobacteria_class	o__Corynebacteriales	f__Mycobacteriaceae	g__Mycobacterium	s__Mycobacterium_immunogenum	8.42787e-05	9.23748e-06	8.03332e-06	0	2.60728e-05	2.63735e-05	0.00010375	2.56518e-05	3.21019e-05	3.95264e-05	0.000136556	8.95574e-06
k__Bacteria	p__Actinobacteria	c__Actinobacteria_class	o__Corynebacteriales	f__Mycobacteriaceae	g__Mycobacterium	s__Mycobacterium_intracellulare	5.15028e-05	5.21204e-05	0.000169229	0.000126061	4.62743e-06	0.000124148	0.000123021	5.38534e-05	3.92484e-05	0.000124319	0.000106552	9.86457e-05
k__Bacteria	p__Actinobacteria	c__Actinobacteria_class	o__Corynebacteriales	f__Mycobacteriaceae	g__Mycobacterium	s__Mycobacterium_iranicum	4.65969e-05	6.84285e-05	2.15313e-05	0.000137973	6.23513e-05	2.93919e-05	0.000152365	5.64383e-05	3.52203e-05	7.40832e-05	0.000239484	2.11727e-05
k__Bacteria	p__Actinobacteria	c__Actinobacteria_class	o__Corynebacteriales	f__Mycobacteriaceae	g__Mycobacterium	s__Mycobacterium_kansasii	0.000190719	0.000882565	0.000326214	0.000261297	0.000416756	1.37579e-05	1.67891e-05	0.000578444	0.00011754	0.000348558	6.45621e-05	6.47745e-05
k__Bacteria	p__Actinobacteria	c__Actinobacteria_class	o__Corynebacteriales	f__Mycobacteriaceae	g__Mycobacterium	s__Mycobacterium_kyorinense	0.000116702	0.000328192	0.000226068	6.04704e-05	4.0959e-05	8.27846e-05	4.50978e-05	6.83788e-05	0.000115015	0.00043238	0.000202982	0.000126485
k__Bacteria	p__Actinobacteria	c__Actinobacteria_class	o__Corynebacteriales	f__Mycobacteriaceae	g__Mycobacterium	s__Mycobacterium_lentiflavum	6.89518e-06	0	0	9.65984e-06	7.95008e-05	6.65342e-06	0.000118842	3.85508e-05	0	8.59671e-06	1.95765e-05	1.40943e-05
k__Bacteria	p__Actinobacteria	c__Actinobacteria_class	o__Corynebacteriales	f__Mycobacteriaceae	g__Mycobacterium	s__Mycobacterium_liflandii	0	0	0	0	0	0	7.87432e-05	1.21634e-05	0	0	0	0
k__Bacteria	p__Actinobacteria	c__Actinobacteria_class	o__Corynebacteriales	f__Mycobacteriaceae	g__Mycobacterium	s__Mycobacterium_mageritense	1.24932e-05	5.0669e-05	3.69851e-05	8.75124e-06	0	1.20552e-05	2.58393e-05	0	0	1.55762e-05	0	0
k__Bacteria	p__Actinobacteria	c__Actinobacteria_class	o__Corynebacteriales	f__Mycobacteriaceae	g__Mycobacterium	s__Mycobacterium_marinum	0.00312701	0.00258752	0.000936882	0.00215825	0.000101809	0.00236013	0.000346858	0.000801607	0.000254443	0.00136041	0.00443626	0.00174009
k__Bacteria	p__Actinobacteria	c__Actinobacteria_class	o__Corynebacteriales	f__Mycobacteriaceae	g__Mycobacterium	s__Mycobacterium_nebraskense	3.64424e-05	0	0.000115796	0	8.75369e-06	8.79116e-06	0.000175869	3.5656e-05	0	3.23348e-05	0	0
k__Bacteria	p__Actinobacteria	c__Actinobacteria_class	o__Corynebacteriales	f__Mycobacteriaceae	g__Mycobacterium	s__Mycobacterium_neoaurum	0	0	0	3.04785e-05	0	0.000230919	0	1.21634e-05	0	0	0	0
k__Bacteria	p__Actinobacteria	c__Actinobacteria_class	o__Corynebacteriales	f__Mycobacteriaceae	g__Mycobacterium	s__Mycobacterium_neworleansense	4.36615e-06	8.85392e-06	5.17023e-06	0	0	8.42613e-05	3.01012e-06	9.76442e-06	0	0	0	8.92476e-06
k__Bacteria	p__Actinobacteria	c__Actinobacteria_class	o__Corynebacteriales	f__Mycobacteriaceae	g__Mycobacterium	s__Mycobacterium_noname	0.000173887	0.000283853	0.000141903	0.000198365	0.000146668	0.000440456	0.00023886	0.000162076	0.000111611	0.000302955	0.000506153	0.000210266
k__Bacteria	p__Actinobacteria	c__Actinobacteria_class	o__Corynebacteriales	f__Mycobacteriaceae	g__Mycobacterium	s__Mycobacterium_obuense	4.83909e-05	9.91776e-06	0	1.37035e-05	1.40975e-05	2.78171e-05	2.36026e-05	3.2813e-05	0.000235111	1.8293e-05	2.75267e-05	5.89264e-05
k__Bacteria	p__Actinobacteria	c__Actinobacteria_class	o__Corynebacteriales	f__Mycobacteriaceae	g__Mycobacterium	s__Mycobacterium_orygis	0	0	0	0	6.77311e-06	0.000164951	2.42996e-06	0	6.45624e-06	4.39441e-06	0	1.44092e-05
k__Bacteria	p__Actinobacteria	c__Actinobacteria_class	o__Corynebacteriales	f__Mycobacteriaceae	g__Mycobacterium	s__Mycobacterium_parascrofulaceum	0.000138057	4.229e-05	0.000474577	6.14824e-05	0.00185979	0.00158601	0.000592113	0.00204719	0.00010006	0.000196063	0.000133745	0.000175897
k__Bacteria	p__Actinobacteria	c__Actinobacteria_class	o__Corynebacteriales	f__Mycobacteriaceae	g__Mycobacterium	s__Mycobacterium_peregrinum	0.00132237	0.0014582	0.00281029	0.00155369	0.000809839	0.000440344	0.00101045	0.00197232	0.00032158	0.0013025	0.000901612	0.00270161
k__Bacteria	p__Actinobacteria	c__Actinobacteria_class	o__Corynebacteriales	f__Mycobacteriaceae	g__Mycobacterium	s__Mycobacterium_phlei	5.56193e-05	0.00011369	0.000164711	0.000267861	0.000270736	0.00117891	0.000641198	0.000300162	5.61563e-05	0.000330783	0.000107989	0.00015076
k__Bacteria	p__Actinobacteria	c__Actinobacteria_class	o__Corynebacteriales	f__Mycobacteriaceae	g__Mycobacterium	s__Mycobacterium_pseudoshottsii	1.38661e-05	1.40592e-05	0	0.000213684	2.66459e-05	2.67599e-05	2.86788e-05	3.10101e-05	0	3.45758e-05	0.000104981	1.41717e-05
k__Bacteria	p__Actinobacteria	c__Actinobacteria_class	o__Corynebacteriales	f__Mycobacteriaceae	g__Mycobacterium	s__Mycobacterium_rhodesiae	0.000337921	0.000249097	7.81562e-05	0.000210999	7.64568e-05	0.00018702	1.37537e-05	3.5019e-05	2.84222e-05	0.000131721	5.66402e-05	0.000115392
k__Bacteria	p__Actinobacteria	c__Actinobacteria_class	o__Corynebacteriales	f__Mycobacteriaceae	g__Mycobacterium	s__Mycobacterium_rufum	0	0	0	0	0.000139424	0	0	0	0	0	0	0
k__Bacteria	p__Actinobacteria	c__Actinobacteria_class	o__Corynebacteriales	f__Mycobacteriaceae	g__Mycobacterium	s__Mycobacterium_senegalense	0	0	0	0	1.08734e-05	0.000185639	0	0	0	0	0	0
k__Bacteria	p__Actinobacteria	c__Actinobacteria_class	o__Corynebacteriales	f__Mycobacteriaceae	g__Mycobacterium	s__Mycobacterium_setense	0	6.27153e-06	1.4649e-05	1.73309e-05	0	0	8.52867e-06	2.07494e-05	8.30872e-05	3.85588e-05	0	1.26434e-05
k__Bacteria	p__Actinobacteria	c__Actinobacteria_class	o__Corynebacteriales	f__Mycobacteriaceae	g__Mycobacterium	s__Mycobacterium_sinense	3.90253e-05	7.12497e-05	4.62123e-05	0	9.77015e-05	4.45998e-06	4.48415e-06	1.03367e-05	3.97137e-05	0.000165525	0.000153887	0.000139599
k__Bacteria	p__Actinobacteria	c__Actinobacteria_class	o__Corynebacteriales	f__Mycobacteriaceae	g__Mycobacterium	s__Mycobacterium_smegmatis	0.000161594	5.36471e-05	4.64024e-05	0.000137809	0.00129505	0.000530062	0.000201921	0.000958293	0.000819383	7.81094e-05	7.28359e-05	0.000136667
k__Bacteria	p__Actinobacteria	c__Actinobacteria_class	o__Corynebacteriales	f__Mycobacteriaceae	g__Mycobacterium	s__Mycobacterium_sp._141	0	0	2.19735e-05	0	0	0	0	3.11241e-05	0	0	0	0
k__Bacteria	p__Actinobacteria	c__Actinobacteria_class	o__Corynebacteriales	f__Mycobacteriaceae	g__Mycobacterium	s__Mycobacterium_sp._EPa45	1.63872e-05	0.000100215	1.94052e-05	0	0	6.37474e-06	5.64886e-06	0	0	6.16144e-05	4.65259e-05	0
k__Bacteria	p__Actinobacteria	c__Actinobacteria_class	o__Corynebacteriales	f__Mycobacteriaceae	g__Mycobacterium	s__Mycobacterium_sp._GA-1199	0.000177503	0.000203451	6.39717e-05	1.08119e-05	0	0	0	0	1.88488e-05	8.17871e-05	5.03772e-05	2.36629e-05
k__Bacteria	p__Actinobacteria	c__Actinobacteria_class	o__Corynebacteriales	f__Mycobacteriaceae	g__Mycobacterium	s__Mycobacterium_sp._GA-1683	0.000134236	0.000816633	0.000254331	0.000288356	0	3.72727e-05	0	0	6.90267e-05	0.000350776	8.46925e-06	3.65852e-05
k__Bacteria	p__Actinobacteria	c__Actinobacteria_class	o__Corynebacteriales	f__Mycobacteriaceae	g__Mycobacterium	s__Mycobacterium_sp._H002	3.45274e-05	0	7.43382e-06	0	7.23813e-05	0	6.49197e-06	1.40394e-05	1.91653e-05	1.17403e-05	2.6735e-05	6.41606e-06
k__Bacteria	p__Actinobacteria	c__Actinobacteria_class	o__Corynebacteriales	f__Mycobacteriaceae	g__Mycobacterium	s__Mycobacterium_sp._H003	8.41212e-06	1.11191e-05	1.47941e-05	3.57844e-06	0.000182965	0.000168834	1.93317e-06	0	3.11921e-06	3.496e-06	3.62601e-06	1.30529e-06
k__Bacteria	p__Actinobacteria	c__Actinobacteria_class	o__Corynebacteriales	f__Mycobacteriaceae	g__Mycobacterium	s__Mycobacterium_sp._H4Y	1.39685e-05	0.000169956	5.51364e-06	4.56614e-05	0.000161055	6.29006e-05	0.000144452	0.000145782	5.68594e-05	3.4831e-05	3.08456e-05	1.90351e-05
k__Bacteria	p__Actinobacteria	c__Actinobacteria_class	o__Corynebacteriales	f__Mycobacteriaceae	g__Mycobacterium	s__Mycobacterium_sp._IS-1496	3.79494e-05	0.000644505	0.000314568	0.000252536	0	0	0	0	0	0.000212914	4.48934e-05	2.90893e-05
k__Bacteria	p__Actinobacteria	c__Actinobacteria_class	o__Corynebacteriales	f__Mycobacteriaceae	g__Mycobacterium	s__Mycobacterium_sp._IS-1742	0	1.07512e-05	0	0	0	0	0	0	0	0	5.0175e-05	0
k__Bacteria	p__Actinobacteria	c__Actinobacteria_class	o__Corynebacteriales	f__Mycobacteriaceae	g__Mycobacterium	s__Mycobacterium_sp._IS-1744	0.00012427	9.69236e-06	3.3959e-05	7.36563e-05	8.72551e-05	0	2.63614e-05	3.20672e-05	4.08569e-05	1.19182e-05	7.23736e-05	1.95398e-05
k__Bacteria	p__Actinobacteria	c__Actinobacteria_class	o__Corynebacteriales	f__Mycobacteriaceae	g__Mycobacterium	s__Mycobacterium_sp._IS-3022	2.01891e-05	0	0	0	0	4.8703e-05	5.56752e-05	1.12877e-05	0	1.25856e-05	0	0
k__Bacteria	p__Actinobacteria	c__Actinobacteria_class	o__Corynebacteriales	f__Mycobacteriaceae	g__Mycobacterium	s__Mycobacterium_sp._JS623	0.000155904	0.000341748	0.000290425	0.000141652	0.000324326	0.000124939	0.000129647	0.00191086	9.10756e-05	0.000249126	0.000274282	0.000181834
k__Bacteria	p__Actinobacteria	c__Actinobacteria_class	o__Corynebacteriales	f__Mycobacteriaceae	g__Mycobacterium	s__Mycobacterium_sp._MOTT36Y	0	0	0	0	0	0	6.72405e-05	1.36324e-05	7.44391e-06	0	1.73067e-05	0
k__Bacteria	p__Actinobacteria	c__Actinobacteria_class	o__Corynebacteriales	f__Mycobacteriaceae	g__Mycobacterium	s__Mycobacterium_sp._NAZ190054	0	0	0	0	0	0	0	0	0	0	1.06622e-05	0.000149689
k__Bacteria	p__Actinobacteria	c__Actinobacteria_class	o__Corynebacteriales	f__Mycobacteriaceae	g__Mycobacterium	s__Mycobacterium_sp._QIA-37	0	3.55387e-05	0	0	0	0	0	0	0	6.55499e-05	0	0
k__Bacteria	p__Actinobacteria	c__Actinobacteria_class	o__Corynebacteriales	f__Mycobacteriaceae	g__Mycobacterium	s__Mycobacterium_sp._Root135	0.000169551	0.000312007	0.000142818	0.00020364	0	3.00107e-05	2.14418e-05	0	0.000110964	0.000578008	0.00039892	0.000461892
k__Bacteria	p__Actinobacteria	c__Actinobacteria_class	o__Corynebacteriales	f__Mycobacteriaceae	g__Mycobacterium	s__Mycobacterium_sp._TKK-01-0059	1.00945e-05	0	1.79304e-05	0	0.000130938	9.7406e-06	0	0.000107233	0	3.77568e-05	0	2.0634e-05
k__Bacteria	p__Actinobacteria	c__Actinobacteria_class	o__Corynebacteriales	f__Mycobacteriaceae	g__Mycobacterium	s__Mycobacterium_sp._UM_Kg1	3.77174e-05	4.51959e-05	8.12064e-06	4.80367e-05	1.64726e-05	3.30863e-06	3.54589e-05	2.30048e-05	0.000113054	8.54999e-05	1.62251e-05	5.95752e-05
k__Bacteria	p__Actinobacteria	c__Actinobacteria_class	o__Corynebacteriales	f__Mycobacteriaceae	g__Mycobacterium	s__Mycobacterium_sp._UM_Kg17	0	0	6.33134e-06	7.49047e-06	0	1.03184e-05	0.000110584	1.19573e-05	0	0	0	0
k__Bacteria	p__Actinobacteria	c__Actinobacteria_class	o__Corynebacteriales	f__Mycobacteriaceae	g__Mycobacterium	s__Mycobacterium_sp._UM_Kg27	2.30119e-05	0.00024499	4.54163e-06	0	1.10552e-05	5.92134e-05	3.17298e-05	8.57725e-06	2.34178e-05	0.000100417	1.0889e-05	3.91984e-06
k__Bacteria	p__Actinobacteria	c__Actinobacteria_class	o__Corynebacteriales	f__Mycobacteriaceae	g__Mycobacterium	s__Mycobacterium_sp._UM_NZ2	5.57099e-05	6.29209e-05	2.4495e-05	5.7959e-05	0	0	3.40321e-05	0.000291961	5.3752e-05	7.73704e-05	1.95765e-05	1.49957e-05
k__Bacteria	p__Actinobacteria	c__Actinobacteria_class	o__Corynebacteriales	f__Mycobacteriaceae	g__Mycobacterium	s__Mycobacterium_sp._UM_RHS	1.48449e-05	1.00344e-05	1.17192e-05	6.93235e-06	0	7.63969e-05	1.02344e-05	5.53317e-06	6.04271e-06	0	0	0
k__Bacteria	p__Actinobacteria	c__Actinobacteria_class	o__Corynebacteriales	f__Mycobacteriaceae	g__Mycobacterium	s__Mycobacterium_sp._UM_WGJ	0.000383494	1.25431e-05	2.9298e-05	1.73309e-05	0	0	0	0	0	3.0847e-05	0	0
k__Bacteria	p__Actinobacteria	c__Actinobacteria_class	o__Corynebacteriales	f__Mycobacteriaceae	g__Mycobacterium	s__Mycobacterium_sp._UM_WWY	5.49305e-05	7.63719e-05	0.000108854	6.19605e-05	0.000179537	0.000992471	0.000212984	0.000157509	0.000239305	0.000117666	4.81284e-05	7.1521e-05
k__Bacteria	p__Actinobacteria	c__Actinobacteria_class	o__Corynebacteriales	f__Mycobacteriaceae	g__Mycobacterium	s__Mycobacterium_sp._UNC280MFTsu5.1	0	0	0	0	0.000155824	0	1.63622e-05	8.84613e-06	0	0	0	0
k__Bacteria	p__Actinobacteria	c__Actinobacteria_class	o__Corynebacteriales	f__Mycobacteriaceae	g__Mycobacterium	s__Mycobacterium_sp._UNC410CL29Cvi84	0	0	0	2.07971e-05	1.90178e-05	2.86488e-05	9.21097e-05	5.53317e-06	1.20854e-05	0	9.366e-06	5.05736e-06
k__Bacteria	p__Actinobacteria	c__Actinobacteria_class	o__Corynebacteriales	f__Mycobacteriaceae	g__Mycobacterium	s__Mycobacterium_sp._UNCCL9	0	0	0	0	0	0	0	0	0	0.000173665	0	0
k__Bacteria	p__Actinobacteria	c__Actinobacteria_class	o__Corynebacteriales	f__Mycobacteriaceae	g__Mycobacterium	s__Mycobacterium_sp._URHB0044	5.54645e-05	0.00028848	3.33352e-05	1.94258e-05	0	0	4.77981e-06	0	8.46643e-05	0.000179337	0.000170595	8.50304e-05
k__Bacteria	p__Actinobacteria	c__Actinobacteria_class	o__Corynebacteriales	f__Mycobacteriaceae	g__Mycobacterium	s__Mycobacterium_sp._URHD0025	0.000112775	1.38313e-05	1.4649e-05	0	0.000172954	7.29087e-06	7.30469e-05	0.000115894	0	0	6.11313e-05	2.8088e-05
k__Bacteria	p__Actinobacteria	c__Actinobacteria_class	o__Corynebacteriales	f__Mycobacteriaceae	g__Mycobacterium	s__Mycobacterium_sp._WCM_7299	0.0133953	0.00897767	0.00252733	0.0124438	0.000796711	0.0301711	0.000198288	0.002675	0.00207409	0.00666936	0.0132675	0.00757876
k__Bacteria	p__Actinobacteria	c__Actinobacteria_class	o__Corynebacteriales	f__Mycobacteriaceae	g__Mycobacterium	s__Mycobacterium_sp._YC-RL4	3.03322e-06	5.14328e-05	8.25938e-05	7.99485e-05	9.93529e-05	4.57561e-05	3.47827e-05	4.53196e-05	4.91579e-05	0	0	3.10007e-06
k__Bacteria	p__Actinobacteria	c__Actinobacteria_class	o__Corynebacteriales	f__Mycobacteriaceae	g__Mycobacterium	s__Mycobacterium_thermoresistibile	0.000710681	1.372e-05	0.00184271	0.00103809	0	1.64537e-05	4.66448e-06	0	4.54418e-05	0.000371157	0.00055066	0.000456383
k__Bacteria	p__Actinobacteria	c__Actinobacteria_class	o__Corynebacteriales	f__Mycobacteriaceae	g__Mycobacterium	s__Mycobacterium_triplex	2.29944e-05	0.000431321	9.87055e-05	0	0	0	0	0	0	1.43344e-05	0	0
k__Bacteria	p__Actinobacteria	c__Actinobacteria_class	o__Corynebacteriales	f__Mycobacteriaceae	g__Mycobacterium	s__Mycobacterium_tuberculosis	0.00316011	0.00427701	0.0049961	0.00346715	0.00174953	0.00394316	0.00253555	0.00237008	0.00150421	0.0032676	0.00159495	0.00178426
k__Bacteria	p__Actinobacteria	c__Actinobacteria_class	o__Corynebacteriales	f__Mycobacteriaceae	g__Mycobacterium	s__Mycobacterium_tusciae	0	0	0	0	0	0	0	0	0	0	0	0
k__Bacteria	p__Actinobacteria	c__Actinobacteria_class	o__Corynebacteriales	f__Mycobacteriaceae	g__Mycobacterium	s__Mycobacterium_vaccae	1.06633e-05	0	3.57765e-05	9.55541e-06	0	0.000360128	0.000130571	0	0	0	3.36384e-06	0
k__Bacteria	p__Actinobacteria	c__Actinobacteria_class	o__Corynebacteriales	f__Mycobacteriaceae	g__Mycobacterium	s__Mycobacterium_wolinskyi	7.88151e-05	9.02135e-05	7.41735e-05	7.64212e-05	0.000150336	2.53505e-05	0.000132987	6.77984e-05	0.000130699	2.01692e-05	0.000110843	6.60686e-05
k__Bacteria	p__Actinobacteria	c__Actinobacteria_class	o__Corynebacteriales	f__Mycobacteriaceae	g__Mycobacterium	s__Mycobacterium_xenopi	1.23708e-05	0.000316712	0	0	0	1.1937e-05	0	0	0	0	0	0
k__Bacteria	p__Actinobacteria	c__Actinobacteria_class	o__Corynebacteriales	f__Mycobacteriaceae	g__Mycobacterium	s__Mycobacterium_yongonense	0.000122222	9.60054e-05	0.000114938	4.53269e-05	0.00237265	3.52755e-05	4.39027e-05	0.000685303	0.00180875	2.08579e-05	0.000219896	0.000142481
k__Bacteria	p__Actinobacteria	c__Actinobacteria_class	o__Corynebacteriales	f__Nocardiaceae			0.028708	0.0276167	0.0270798	0.0240205	0.0170933	0.0187444	0.0151086	0.0180691	0.0152428	0.0202335	0.0151751	0.0181316
k__Bacteria	p__Actinobacteria	c__Actinobacteria_class	o__Corynebacteriales	f__Nocardiaceae	g__Nocardia		0.0151186	0.014661	0.0152203	0.0126503	0.0054063	0.00722391	0.0059701	0.00530742	0.00481635	0.00737596	0.00519596	0.00578739
k__Bacteria	p__Actinobacteria	c__Actinobacteria_class	o__Corynebacteriales	f__Nocardiaceae	g__Nocardia	s__Nocardia_abscessus	5.57125e-05	5.19425e-05	0.000107931	0.000190933	3.10589e-05	0.000191091	0.000130875	8.38015e-05	7.03149e-05	0.000186777	1.86588e-05	8.25837e-05
k__Bacteria	p__Actinobacteria	c__Actinobacteria_class	o__Corynebacteriales	f__Nocardiaceae	g__Nocardia	s__Nocardia_africana	0.000468412	0.000219743	5.86133e-05	0.000164353	0.000346396	0.000496676	0.000451868	0.000530641	0.000104218	0.00024185	0.000108049	0.000149216
k__Bacteria	p__Actinobacteria	c__Actinobacteria_class	o__Corynebacteriales	f__Nocardiaceae	g__Nocardia	s__Nocardia_anaemiae	0.00018329	0.000413189	0.000395352	0.000192595	0.000108502	0.00016108	0.000287718	0.000230585	5.39611e-05	0.000364532	0.000169338	0.000309989
k__Bacteria	p__Actinobacteria	c__Actinobacteria_class	o__Corynebacteriales	f__Nocardiaceae	g__Nocardia	s__Nocardia_aobensis	6.71215e-05	9.64365e-05	0.000163632	1.40857e-05	0.00037467	8.03689e-05	9.08954e-05	7.62695e-05	5.42022e-05	2.37166e-05	0.000112772	5.18443e-05
k__Bacteria	p__Actinobacteria	c__Actinobacteria_class	o__Corynebacteriales	f__Nocardiaceae	g__Nocardia	s__Nocardia_arthritidis	3.91599e-05	8.82339e-06	2.06096e-05	1.82871e-05	5.8529e-05	7.13751e-05	5.39953e-05	0.000107038	9.56415e-05	2.71241e-05	2.0589e-05	5.78109e-05
k__Bacteria	p__Actinobacteria	c__Actinobacteria_class	o__Corynebacteriales	f__Nocardiaceae	g__Nocardia	s__Nocardia_asiatica	8.22925e-05	1.66877e-05	7.14616e-05	0.000192147	0	0	0	0	0	0	1.0384e-05	0
k__Bacteria	p__Actinobacteria	c__Actinobacteria_class	o__Corynebacteriales	f__Nocardiaceae	g__Nocardia	s__Nocardia_asteroides	2.055e-05	0.000893371	0.00205857	0.000526314	0	0	0	0	0	0.000623667	0.000114159	0
k__Bacteria	p__Actinobacteria	c__Actinobacteria_class	o__Corynebacteriales	f__Nocardiaceae	g__Nocardia	s__Nocardia_brasiliensis	0.00481091	0.00547584	0.00413553	0.00339394	0.000139279	0.000127777	5.07519e-05	3.74201e-05	0.00112427	0.0022815	0.00149397	0.00175957
k__Bacteria	p__Actinobacteria	c__Actinobacteria_class	o__Corynebacteriales	f__Nocardiaceae	g__Nocardia	s__Nocardia_brevicatena	2.15695e-05	0	6.38546e-06	0	6.73548e-05	5.20331e-06	2.23058e-05	1.80892e-05	3.951e-05	0	1.53098e-05	5.51123e-05
k__Bacteria	p__Actinobacteria	c__Actinobacteria_class	o__Corynebacteriales	f__Nocardiaceae	g__Nocardia	s__Nocardia_carnea	0	1.25431e-05	7.3245e-06	0	0	7.16221e-05	0	0	0	0	0	0
k__Bacteria	p__Actinobacteria	c__Actinobacteria_class	o__Corynebacteriales	f__Nocardiaceae	g__Nocardia	s__Nocardia_concava	0	0.000127017	3.7222e-05	8.22209e-06	2.15727e-05	0.000251314	1.85749e-05	5.0212e-06	0	7.87706e-05	2.2553e-05	4.87119e-05
k__Bacteria	p__Actinobacteria	c__Actinobacteria_class	o__Corynebacteriales	f__Nocardiaceae	g__Nocardia	s__Nocardia_cyriacigeorgica	0.000505227	0.00050892	0.000257526	0.000464371	1.20038e-05	0	0.000100375	6.98494e-05	9.92735e-05	0.000104967	0.000170493	0.000125605
k__Bacteria	p__Actinobacteria	c__Actinobacteria_class	o__Corynebacteriales	f__Nocardiaceae	g__Nocardia	s__Nocardia_farcinica	0.000136301	0.000368911	0.000247888	7.48177e-05	0.000146987	0.000692138	0.000323243	0.000242615	0.000109972	0.000399938	2.11368e-05	2.37959e-05
k__Bacteria	p__Actinobacteria	c__Actinobacteria_class	o__Corynebacteriales	f__Nocardiaceae	g__Nocardia	s__Nocardia_flavorosea	1.21915e-05	0	3.60917e-05	0	1.17139e-05	0.000302528	5.46329e-05	3.40811e-05	2.97757e-05	5.41074e-05	0.000127726	8.35941e-05
k__Bacteria	p__Actinobacteria	c__Actinobacteria_class	o__Corynebacteriales	f__Nocardiaceae	g__Nocardia	s__Nocardia_fusca	6.13815e-05	0.000203516	2.47397e-05	5.73285e-05	0	3.1489e-05	0.000191233	6.08172e-06	0	0.000106128	4.73875e-06	1.02351e-05
k__Bacteria	p__Actinobacteria	c__Actinobacteria_class	o__Corynebacteriales	f__Nocardiaceae	g__Nocardia	s__Nocardia_gamkensis	0.00108315	0.00165611	0.00100478	0.00139896	1.38558e-05	8.28463e-06	7.126e-05	3.84018e-05	7.06628e-05	0.000360355	0.000207096	8.13202e-05
k__Bacteria	p__Actinobacteria	c__Actinobacteria_class	o__Corynebacteriales	f__Nocardiaceae	g__Nocardia	s__Nocardia_grenadensis	0	8.41705e-06	0	0	9.08155e-06	5.71826e-05	0	6.34139e-05	7.50246e-05	0	0	0
k__Bacteria	p__Actinobacteria	c__Actinobacteria_class	o__Corynebacteriales	f__Nocardiaceae	g__Nocardia	s__Nocardia_higoensis	0.000114143	1.69456e-05	5.60011e-05	2.34139e-05	0	0.000149926	0.0002363	5.28814e-05	0.000152396	0	3.95419e-05	4.27029e-05
k__Bacteria	p__Actinobacteria	c__Actinobacteria_class	o__Corynebacteriales	f__Nocardiaceae	g__Nocardia	s__Nocardia_jiangxiensis	4.24228e-05	0.0001286	0.000173933	3.32104e-05	3.80755e-05	0.000515808	0.000263266	0.000194364	0.000172205	0.000159391	0.000149564	0.000373037
k__Bacteria	p__Actinobacteria	c__Actinobacteria_class	o__Corynebacteriales	f__Nocardiaceae	g__Nocardia	s__Nocardia_jinanensis	0.00025604	0.00014011	0.000220539	0.000396606	3.98811e-06	7.01484e-05	5.71326e-05	4.64513e-05	0.000110064	7.56079e-05	0.000135274	0.000198171
k__Bacteria	p__Actinobacteria	c__Actinobacteria_class	o__Corynebacteriales	f__Nocardiaceae	g__Nocardia	s__Nocardia_kruczakiae	6.62924e-05	6.91563e-05	0	5.3247e-05	0.000319922	0.000307402	0.000155136	0.000173568	0	2.64184e-05	3.5324e-05	8.12502e-05
k__Bacteria	p__Actinobacteria	c__Actinobacteria_class	o__Corynebacteriales	f__Nocardiaceae	g__Nocardia	s__Nocardia_niigatensis	0.000894188	0.000246494	0.000292661	0.00105669	0	0	0	2.67227e-06	5.15065e-05	3.2945e-05	6.46411e-05	2.73171e-05
k__Bacteria	p__Actinobacteria	c__Actinobacteria_class	o__Corynebacteriales	f__Nocardiaceae	g__Nocardia	s__Nocardia_niwae	0	0	2.43951e-05	0	9.89703e-06	1.49091e-05	6.03621e-05	0.000190047	0	0	0	0
k__Bacteria	p__Actinobacteria	c__Actinobacteria_class	o__Corynebacteriales	f__Nocardiaceae	g__Nocardia	s__Nocardia_noname	0.000103362	7.52583e-05	7.08236e-05	4.81254e-05	3.52123e-05	0.000149291	0.000115666	0.000208504	4.94403e-05	3.36513e-05	7.08255e-05	0.000106894
k__Bacteria	p__Actinobacteria	c__Actinobacteria_class	o__Corynebacteriales	f__Nocardiaceae	g__Nocardia	s__Nocardia_nova	4.50649e-05	6.60004e-05	0.000215828	0	0.000463786	6.76431e-05	0.000122894	9.79832e-05	5.62547e-05	4.61971e-05	1.32685e-05	9.86667e-05
k__Bacteria	p__Actinobacteria	c__Actinobacteria_class	o__Corynebacteriales	f__Nocardiaceae	g__Nocardia	s__Nocardia_otitidiscaviarum	4.28559e-05	9.74774e-05	0	0	0.000107527	5.79798e-06	9.91458e-05	0.000150433	0.000154305	7.49142e-06	5.26837e-05	8.14596e-05
k__Bacteria	p__Actinobacteria	c__Actinobacteria_class	o__Corynebacteriales	f__Nocardiaceae	g__Nocardia	s__Nocardia_pneumoniae	0	0.00014742	1.42304e-05	8.41786e-05	0	0.000266707	6.628e-05	0	0	0.000100612	0	0
k__Bacteria	p__Actinobacteria	c__Actinobacteria_class	o__Corynebacteriales	f__Nocardiaceae	g__Nocardia	s__Nocardia_pseudobrasiliensis	6.84478e-05	0.000366859	0.000379235	0.000252644	0.000748276	0.00160784	0.00106902	0.000542353	0.0001506	0.000151833	0.000106689	0.000217147
k__Bacteria	p__Actinobacteria	c__Actinobacteria_class	o__Corynebacteriales	f__Nocardiaceae	g__Nocardia	s__Nocardia_pseudovaccinii	0	0	0	0	0.000320516	0	0	1.62179e-05	0	0	0	0
k__Bacteria	p__Actinobacteria	c__Actinobacteria_class	o__Corynebacteriales	f__Nocardiaceae	g__Nocardia	s__Nocardia_rhamnosiphila	5.73554e-05	0.000190039	0.000139654	0.000358875	0.000199768	0.00015853	0.000232309	0.000320672	8.75506e-05	4.22338e-05	9.49904e-05	8.79291e-05
k__Bacteria	p__Actinobacteria	c__Actinobacteria_class	o__Corynebacteriales	f__Nocardiaceae	g__Nocardia	s__Nocardia_seriolae	0.000258372	0.000554403	7.82675e-05	0.000395639	0	0	0	0	5.1363e-05	0.000119863	5.6865e-05	0.000116681
k__Bacteria	p__Actinobacteria	c__Actinobacteria_class	o__Corynebacteriales	f__Nocardiaceae	g__Nocardia	s__Nocardia_sienata	5.59677e-05	4.12707e-05	1.205e-05	2.85121e-05	0	0	0	5.68935e-06	9.3199e-05	1.90306e-05	0.00013001	6.76014e-05
k__Bacteria	p__Actinobacteria	c__Actinobacteria_class	o__Corynebacteriales	f__Nocardiaceae	g__Nocardia	s__Nocardia_sp._348MFTsu5.1	6.81187e-05	5.26228e-05	0.000119075	3.63548e-05	1.55834e-05	3.13001e-05	7.37982e-05	2.17629e-05	0.000138641	8.5547e-05	0.000160101	7.62504e-05
k__Bacteria	p__Actinobacteria	c__Actinobacteria_class	o__Corynebacteriales	f__Nocardiaceae	g__Nocardia	s__Nocardia_sp._BMG111209	3.14146e-05	0	2.48e-05	1.46701e-05	0.000153991	1.01044e-05	7.21929e-06	1.17092e-05	1.91812e-05	3.2639e-05	1.98202e-05	8.02672e-05
k__Bacteria	p__Actinobacteria	c__Actinobacteria_class	o__Corynebacteriales	f__Nocardiaceae	g__Nocardia	s__Nocardia_sp._CNY236	0	1.27303e-05	0.000175129	1.77218e-05	1.59525e-05	1.21152e-05	7.41289e-05	2.56377e-05	0	8.05342e-05	9.50579e-05	1.49004e-05
k__Bacteria	p__Actinobacteria	c__Actinobacteria_class	o__Corynebacteriales	f__Nocardiaceae	g__Nocardia	s__Nocardia_sp._NRRL_S-836	0.000370451	0.00036354	0.000339155	0.000443939	1.21239e-05	0	4.69077e-05	0	4.44823e-05	0.0001358	0.000139244	1.21663e-05
k__Bacteria	p__Actinobacteria	c__Actinobacteria_class	o__Corynebacteriales	f__Nocardiaceae	g__Nocardia	s__Nocardia_sp._NRRL_WC-3656	1.85561e-05	7.67437e-05	3.72007e-05	3.89945e-05	3.01845e-05	0.000188793	4.08479e-05	5.18735e-05	0.000113301	3.91676e-05	2.09503e-05	0.000122608
k__Bacteria	p__Actinobacteria	c__Actinobacteria_class	o__Corynebacteriales	f__Nocardiaceae	g__Nocardia	s__Nocardia_takedensis	0.00215755	0.00024303	0.00203109	0.00111917	8.11749e-05	9.75094e-05	0.000268681	0.000127992	0.000185496	0.000648984	0.000611167	0.000518619
k__Bacteria	p__Actinobacteria	c__Actinobacteria_class	o__Corynebacteriales	f__Nocardiaceae	g__Nocardia	s__Nocardia_tenerifensis	7.61442e-05	8.02542e-05	9.97239e-05	0.000203658	1.04516e-05	6.2978e-05	0	0	7.97012e-05	1.35621e-05	9.95824e-05	1.11175e-05
k__Bacteria	p__Actinobacteria	c__Actinobacteria_class	o__Corynebacteriales	f__Nocardiaceae	g__Nocardia	s__Nocardia_terpenica	0.000172523	8.36301e-05	0.000261845	0.000136475	0.00137305	0.000566543	0.000552356	0.000973219	0.000541024	9.75641e-05	9.3986e-05	0.00012405
k__Bacteria	p__Actinobacteria	c__Actinobacteria_class	o__Corynebacteriales	f__Nocardiaceae	g__Nocardia	s__Nocardia_testacea	1.37853e-05	8.70334e-06	1.6324e-05	0	3.26124e-05	0.000121596	5.56808e-05	4.47923e-05	3.49408e-05	3.56734e-06	0	3.11025e-05
k__Bacteria	p__Actinobacteria	c__Actinobacteria_class	o__Corynebacteriales	f__Nocardiaceae	g__Nocardia	s__Nocardia_thailandica	0	0	0	2.32599e-05	4.78574e-05	3.20415e-05	0	7.4261e-05	0	0	0	0
k__Bacteria	p__Actinobacteria	c__Actinobacteria_class	o__Corynebacteriales	f__Nocardiaceae	g__Nocardia	s__Nocardia_transvalensis	6.29392e-05	7.92574e-05	0.000114547	8.722e-05	6.18565e-06	6.90284e-05	0.000389171	0.00025156	0	0.0001075	6.6494e-05	0.000161854
k__Bacteria	p__Actinobacteria	c__Actinobacteria_class	o__Corynebacteriales	f__Nocardiaceae	g__Nocardia	s__Nocardia_vinacea	0.00255087	0.0014394	0.000922181	0.00101424	0	8.054e-05	2.07628e-05	0	0.000603867	0.000434691	0.000306086	0.000247325
k__Bacteria	p__Actinobacteria	c__Actinobacteria_class	o__Corynebacteriales	f__Nocardiaceae	g__Nocardia	s__Nocardia_vulneris	4.44302e-05	1.95833e-05	0.000768002	8.70628e-05	3.91616e-05	8.92329e-05	0.000115308	0.00017947	0	2.76972e-05	1.68192e-05	4.88833e-05
k__Bacteria	p__Actinobacteria	c__Actinobacteria_class	o__Corynebacteriales	f__Nocardiaceae	g__Rhodococcus		0.0129889	0.0120414	0.0109908	0.0106392	0.0116095	0.011214	0.00894929	0.0126329	0.0103318	0.0126903	0.00981237	0.0120613
k__Bacteria	p__Actinobacteria	c__Actinobacteria_class	o__Corynebacteriales	f__Nocardiaceae	g__Rhodococcus	s__Rhodococcus_aetherivorans	4.43856e-05	1.28582e-05	1.50171e-05	4.44158e-05	0	0	4.37148e-06	2.8361e-05	8.51748e-05	2.37166e-05	2.40033e-05	9.72081e-05
k__Bacteria	p__Actinobacteria	c__Actinobacteria_class	o__Corynebacteriales	f__Nocardiaceae	g__Rhodococcus	s__Rhodococcus_defluvii	2.47579e-05	2.32617e-05	0	3.21409e-05	3.30651e-05	7.96545e-05	3.99593e-05	0.00014535	9.80566e-05	6.62683e-05	5.45846e-05	0.000141344
k__Bacteria	p__Actinobacteria	c__Actinobacteria_class	o__Corynebacteriales	f__Nocardiaceae	g__Rhodococcus	s__Rhodococcus_equi	0.000271809	0.000163659	0.000397106	0.000124404	0.000583549	0.0002632	0.000488539	0.000846896	0.000353108	0.000221607	0.000124479	7.54376e-05
k__Bacteria	p__Actinobacteria	c__Actinobacteria_class	o__Corynebacteriales	f__Nocardiaceae	g__Rhodococcus	s__Rhodococcus_erythropolis	0.000463538	0.000722235	0.0008912	0.000819226	0.00106292	0.00130232	0.000957046	0.000598231	0.000194226	0.000475244	0.000399774	0.000190276
k__Bacteria	p__Actinobacteria	c__Actinobacteria_class	o__Corynebacteriales	f__Nocardiaceae	g__Rhodococcus	s__Rhodococcus_fascians	0.000239856	0.000312025	0.000397858	0.000438706	0.000333587	0.000487364	0.000317768	0.000550522	0.000690748	0.000489939	0.000313061	0.0005661
k__Bacteria	p__Actinobacteria	c__Actinobacteria_class	o__Corynebacteriales	f__Nocardiaceae	g__Rhodococcus	s__Rhodococcus_gordoniae	0	0	0	0	5.15909e-06	0	0	0.00016211	0	0	1.52447e-05	0
k__Bacteria	p__Actinobacteria	c__Actinobacteria_class	o__Corynebacteriales	f__Nocardiaceae	g__Rhodococcus	s__Rhodococcus_imtechensis	6.8611e-05	9.0098e-06	1.81115e-05	4.97958e-05	1.70759e-05	8.28606e-05	0.00010073	4.47135e-05	3.10414e-05	6.8924e-05	0.000131725	4.94275e-05
k__Bacteria	p__Actinobacteria	c__Actinobacteria_class	o__Corynebacteriales	f__Nocardiaceae	g__Rhodococcus	s__Rhodococcus_jostii	0.000237367	0.000309186	7.47099e-05	0.000220969	0	0	0.000132338	2.84086e-05	0	0.000124545	9.49053e-05	0.000140503
k__Bacteria	p__Actinobacteria	c__Actinobacteria_class	o__Corynebacteriales	f__Nocardiaceae	g__Rhodococcus	s__Rhodococcus_noname	1.55934e-05	7.38331e-05	2.91073e-05	3.06926e-05	2.36175e-05	3.87653e-05	3.55339e-05	0.000177251	7.95483e-05	0.000129486	3.03878e-05	9.41323e-05
k__Bacteria	p__Actinobacteria	c__Actinobacteria_class	o__Corynebacteriales	f__Nocardiaceae	g__Rhodococcus	s__Rhodococcus_opacus	0.000412066	0.00035094	0.000461373	0.000591977	7.27015e-05	0.000234543	9.52734e-05	5.38216e-05	4.35051e-05	0.000397099	0.000227537	7.63298e-05
k__Bacteria	p__Actinobacteria	c__Actinobacteria_class	o__Corynebacteriales	f__Nocardiaceae	g__Rhodococcus	s__Rhodococcus_pyridinivorans	0.000353389	0.00143973	0.00106893	0.000495525	0.00138473	0.00393877	0.00173382	0.00216328	0.000770615	0.000580099	0.0005775	0.00131353
k__Bacteria	p__Actinobacteria	c__Actinobacteria_class	o__Corynebacteriales	f__Nocardiaceae	g__Rhodococcus	s__Rhodococcus_rhodnii	0.000189924	0.000715589	0.000512903	0.000276365	6.21971e-05	0.00020622	0.000573645	0.00040634	2.14531e-05	0.000234742	0.000128266	0.000155632
k__Bacteria	p__Actinobacteria	c__Actinobacteria_class	o__Corynebacteriales	f__Nocardiaceae	g__Rhodococcus	s__Rhodococcus_rhodochrous	0.00148538	0.000176491	0.000323837	0.00036996	0.00442284	0.000382547	0.000674087	0.00287279	0.00150613	0.000157632	0.000168149	0.00035238
k__Bacteria	p__Actinobacteria	c__Actinobacteria_class	o__Corynebacteriales	f__Nocardiaceae	g__Rhodococcus	s__Rhodococcus_ruber	0.00332338	0.00332409	0.0027068	0.00281792	0.0029061	0.00171075	0.00266849	0.00249581	0.0054745	0.00717251	0.00615323	0.00701833
k__Bacteria	p__Actinobacteria	c__Actinobacteria_class	o__Corynebacteriales	f__Nocardiaceae	g__Rhodococcus	s__Rhodococcus_sp._AD45	4.98742e-06	0	0	0	9.58408e-06	0.000158814	6.87687e-06	0	0	2.48727e-05	0	0
k__Bacteria	p__Actinobacteria	c__Actinobacteria_class	o__Corynebacteriales	f__Nocardiaceae	g__Rhodococcus	s__Rhodococcus_sp._ARP2	0	0	0	9.45321e-06	6.48335e-05	1.30222e-05	6.0476e-05	3.77262e-05	0	0	0	1.37928e-05
k__Bacteria	p__Actinobacteria	c__Actinobacteria_class	o__Corynebacteriales	f__Nocardiaceae	g__Rhodococcus	s__Rhodococcus_sp._AW25M09	0.00059451	0.000221433	0.000143673	0.000458935	0	0	1.67293e-05	0	0	9.07614e-05	6.88941e-05	0
k__Bacteria	p__Actinobacteria	c__Actinobacteria_class	o__Corynebacteriales	f__Nocardiaceae	g__Rhodococcus	s__Rhodococcus_sp._B7740	0.0016846	0.00187932	0.00142697	0.00127702	0	0	3.4714e-05	0	0.000315933	0.000849124	0.000302846	0.000508231
k__Bacteria	p__Actinobacteria	c__Actinobacteria_class	o__Corynebacteriales	f__Nocardiaceae	g__Rhodococcus	s__Rhodococcus_sp._DK17	4.47983e-05	0	0	0	0	0	0	0	5.47062e-05	1.86177e-05	7.06606e-06	1.52619e-05
k__Bacteria	p__Actinobacteria	c__Actinobacteria_class	o__Corynebacteriales	f__Nocardiaceae	g__Rhodococcus	s__Rhodococcus_sp._EPR-134	0	0	0.000166022	0	0	1.22987e-05	0	0	0	0	0	0
k__Bacteria	p__Actinobacteria	c__Actinobacteria_class	o__Corynebacteriales	f__Nocardiaceae	g__Rhodococcus	s__Rhodococcus_sp._EsD8	0	2.15024e-05	0	0	0	0	5.84823e-05	0	0	0	0	0
k__Bacteria	p__Actinobacteria	c__Actinobacteria_class	o__Corynebacteriales	f__Nocardiaceae	g__Rhodococcus	s__Rhodococcus_sp._HA99	0	1.18462e-05	0	1.63681e-05	0	0	8.05486e-05	0	0	0	2.21142e-05	3.5823e-05
k__Bacteria	p__Actinobacteria	c__Actinobacteria_class	o__Corynebacteriales	f__Nocardiaceae	g__Rhodococcus	s__Rhodococcus_sp._HS-D2	0.000173949	0.000156721	0.000111633	5.51048e-05	0.000109261	0.00114975	0.000265885	0.00137215	7.05148e-05	0.00021895	0.000133733	0.000347022
k__Bacteria	p__Actinobacteria	c__Actinobacteria_class	o__Corynebacteriales	f__Nocardiaceae	g__Rhodococcus	s__Rhodococcus_sp._JG-3	0	0.000204158	2.38436e-05	1.88059e-05	0	0	0	0	0	0	0	0
k__Bacteria	p__Actinobacteria	c__Actinobacteria_class	o__Corynebacteriales	f__Nocardiaceae	g__Rhodococcus	s__Rhodococcus_sp._KB6	4.54709e-05	5.72186e-05	1.77881e-05	7.90596e-05	4.32995e-05	0	1.03562e-05	2.95085e-05	5.05698e-05	1.4173e-05	2.15165e-05	2.32365e-05
k__Bacteria	p__Actinobacteria	c__Actinobacteria_class	o__Corynebacteriales	f__Nocardiaceae	g__Rhodococcus	s__Rhodococcus_sp._Leaf278	7.62172e-05	0	0	0	0	0.000171605	1.75153e-05	3.78781e-05	0	3.69543e-05	0	2.1638e-05
k__Bacteria	p__Actinobacteria	c__Actinobacteria_class	o__Corynebacteriales	f__Nocardiaceae	g__Rhodococcus	s__Rhodococcus_sp._MEB064	3.94871e-05	5.74448e-05	0.000107253	1.05223e-05	0.000281598	0.00056563	8.34038e-05	0.000246181	0	0.00010453	6.56356e-05	4.08292e-05
k__Bacteria	p__Actinobacteria	c__Actinobacteria_class	o__Corynebacteriales	f__Nocardiaceae	g__Rhodococcus	s__Rhodococcus_sp._NS1	1.23708e-05	1.25431e-05	6.59205e-05	0	1.18861e-05	1.1937e-05	2.5586e-05	1.38329e-05	0	5.39823e-05	5.85375e-06	5.05736e-05
k__Bacteria	p__Actinobacteria	c__Actinobacteria_class	o__Corynebacteriales	f__Nocardiaceae	g__Rhodococcus	s__Rhodococcus_sp._P14	0.00133811	0.000531636	0.000394704	0.000456609	0	0	0	3.20672e-06	0.000102392	0.000231131	0.000248091	0.000184544
k__Bacteria	p__Actinobacteria	c__Actinobacteria_class	o__Corynebacteriales	f__Nocardiaceae	g__Rhodococcus	s__Rhodococcus_sp._P27	0	0	0	0	0	0	0	0	0	0.000263531	0	0
k__Bacteria	p__Actinobacteria	c__Actinobacteria_class	o__Corynebacteriales	f__Nocardiaceae	g__Rhodococcus	s__Rhodococcus_sp._PBTS1	0.000542308	0.000225167	0.000529366	0.000955885	0	0	0	0	4.82628e-05	8.75676e-05	6.76336e-05	2.47998e-05
k__Bacteria	p__Actinobacteria	c__Actinobacteria_class	o__Corynebacteriales	f__Nocardiaceae	g__Rhodococcus	s__Rhodococcus_sp._PML026	0.00107993	0.000783771	0.00087498	0.000844061	0	2.19383e-05	0	0	5.55276e-05	0.000311805	6.45494e-05	0.000162656
k__Bacteria	p__Actinobacteria	c__Actinobacteria_class	o__Corynebacteriales	f__Nocardiaceae	g__Rhodococcus	s__Rhodococcus_sp._RD6.2	8.66574e-05	0.000140693	0.000147574	7.25901e-05	8.44869e-06	2.12121e-05	0.000126763	6.40529e-05	8.85023e-05	0.00010105	0.000119354	6.58566e-05
k__Bacteria	p__Actinobacteria	c__Actinobacteria_class	o__Corynebacteriales	f__Nocardiaceae	g__Rhodococcus	s__Rhodococcus_sp._SC4	0	1.59924e-05	1.86775e-05	2.50745e-05	5.15909e-05	0.000270899	5.40618e-05	1.00068e-05	2.80493e-05	0	6.17197e-05	1.82926e-05
k__Bacteria	p__Actinobacteria	c__Actinobacteria_class	o__Corynebacteriales	f__Nocardiaceae	g__Rhodococcus	s__Rhodococcus_sp._UNC363MFTsu5.1	1.31439e-05	0	0	0	0	0	6.3432e-05	8.81849e-05	0	0	0	0
k__Bacteria	p__Actinobacteria	c__Actinobacteria_class	o__Corynebacteriales	f__Nocardiaceae	g__Rhodococcus	s__Rhodococcus_triatomae	3.38764e-05	6.12517e-05	2.20817e-05	3.05107e-05	7.16682e-05	8.10828e-05	0.00021866	0.000149436	9.10871e-05	4.26523e-05	1.17652e-05	4.44699e-05
k__Bacteria	p__Actinobacteria	c__Actinobacteria_class	o__Corynebacteriales	f__Nocardiaceae	g__Rhodococcus	s__Rhodococcus_wratislaviensis	8.83882e-05	2.78129e-05	4.33101e-05	1.70797e-05	4.9784e-05	8.82301e-06	4.20253e-06	6.81622e-06	7.81611e-05	9.87999e-05	0.00016875	0.000233628
k__Bacteria	p__Actinobacteria	c__Actinobacteria_class	o__Corynebacteriales	f__Nocardiaceae	g__Smaragdicoccus		0.000600539	0.000914301	0.000868741	0.000731093	7.75256e-05	0.00030651	0.000189251	0.000128798	9.46172e-05	0.000167222	0.000166771	0.0002829
k__Bacteria	p__Actinobacteria	c__Actinobacteria_class	o__Corynebacteriales	f__Nocardiaceae	g__Smaragdicoccus	s__Smaragdicoccus_niigatensis	0.000600539	0.000914301	0.000868741	0.000731093	7.75256e-05	0.00030651	0.000189251	0.000128798	9.46172e-05	0.000167222	0.000166771	0.0002829
k__Bacteria	p__Actinobacteria	c__Actinobacteria_class	o__Corynebacteriales	f__Segniliparaceae			0.000156638	0.000270441	0.00226853	0.000313946	0.000686523	0.000941279	0.000619848	0.000549703	3.75275e-05	0.000329474	0.000185567	6.30869e-05
k__Bacteria	p__Actinobacteria	c__Actinobacteria_class	o__Corynebacteriales	f__Segniliparaceae	g__Segniliparus		0.000156638	0.000270441	0.00226853	0.000313946	0.000686523	0.000941279	0.000619848	0.000549703	3.75275e-05	0.000329474	0.000185567	6.30869e-05
k__Bacteria	p__Actinobacteria	c__Actinobacteria_class	o__Corynebacteriales	f__Segniliparaceae	g__Segniliparus	s__Segniliparus_rugosus	0.000156638	0.000270441	0.00226853	0.000313946	0.000686523	0.000941279	0.000619848	0.000549703	3.75275e-05	0.000329474	0.000185567	6.30869e-05
k__Bacteria	p__Actinobacteria	c__Actinobacteria_class	o__Corynebacteriales	f__Tsukamurellaceae			0.00029545	0.00013286	0.000467403	0.000116769	0.0228864	0.000568714	0.00088329	0.0043409	0.00153729	0.000543468	0.000442338	0.000663736
k__Bacteria	p__Actinobacteria	c__Actinobacteria_class	o__Corynebacteriales	f__Tsukamurellaceae	g__Tsukamurella		0.00029545	0.00013286	0.000467403	0.000116769	0.0228864	0.000568714	0.00088329	0.0043409	0.00153729	0.000543468	0.000442338	0.000663736
k__Bacteria	p__Actinobacteria	c__Actinobacteria_class	o__Corynebacteriales	f__Tsukamurellaceae	g__Tsukamurella	s__Tsukamurella_carboxydivorans	1.22507e-05	0	0	0	0	7.09267e-05	0	0	0	0	0	0
k__Bacteria	p__Actinobacteria	c__Actinobacteria_class	o__Corynebacteriales	f__Tsukamurellaceae	g__Tsukamurella	s__Tsukamurella_paurometabola	2.52564e-05	6.21011e-05	0.00010257	1.34381e-05	0.0225379	0.000257476	0.000160174	0.00397449	0.000982378	0.000385477	0.000188636	0.000156594
k__Bacteria	p__Actinobacteria	c__Actinobacteria_class	o__Corynebacteriales	f__Tsukamurellaceae	g__Tsukamurella	s__Tsukamurella_pseudospumae	9.3468e-06	4.73849e-06	5.53406e-06	1.30944e-05	0	0	6.44389e-06	0	7.4191e-05	5.82666e-06	3.98055e-05	3.82112e-05
k__Bacteria	p__Actinobacteria	c__Actinobacteria_class	o__Corynebacteriales	f__Tsukamurellaceae	g__Tsukamurella	s__Tsukamurella_pulmonis	9.0087e-05	1.26672e-05	0.000112834	1.10715e-05	0.000113748	0.000122018	0.00043842	8.72266e-05	0.00022058	7.78811e-06	6.08798e-05	8.54616e-05
k__Bacteria	p__Actinobacteria	c__Actinobacteria_class	o__Corynebacteriales	f__Tsukamurellaceae	g__Tsukamurella	s__Tsukamurella_spongiae	0.000101552	2.72266e-05	8.16735e-05	4.92027e-05	0.000226313	0.000118293	0.000169928	0.000166832	0.000195938	8.49361e-05	8.68172e-05	0.000205417
k__Bacteria	p__Actinobacteria	c__Actinobacteria_class	o__Corynebacteriales	f__Tsukamurellaceae	g__Tsukamurella	s__Tsukamurella_sunchonensis	5.69571e-05	4.44233e-06	0.00011414	0	8.41935e-06	0	4.83291e-05	6.36891e-05	6.42038e-05	3.2775e-05	4.56104e-05	0.000134336
k__Bacteria	p__Actinobacteria	c__Actinobacteria_class	o__Corynebacteriales	f__Tsukamurellaceae	g__Tsukamurella	s__Tsukamurella_tyrosinosolvens	0	2.16846e-05	5.06507e-05	2.99619e-05	0	0	5.99948e-05	4.86537e-05	0	2.66644e-05	2.0589e-05	4.37162e-05
k__Bacteria	p__Actinobacteria	c__Actinobacteria_class	o__Corynebacteriales	f__Williamsiaceae			0.00012298	0.000188615	0.000123504	0.000162468	9.18325e-05	8.46363e-05	0.000105853	8.45219e-05	0.000117209	6.461e-05	9.98815e-05	0.000221817
k__Bacteria	p__Actinobacteria	c__Actinobacteria_class	o__Corynebacteriales	f__Williamsiaceae	g__Williamsia		0.00012298	0.000188615	0.000123504	0.000162468	9.18325e-05	8.46363e-05	0.000105853	8.45219e-05	0.000117209	6.461e-05	9.98815e-05	0.000221817
k__Bacteria	p__Actinobacteria	c__Actinobacteria_class	o__Corynebacteriales	f__Williamsiaceae	g__Williamsia	s__Williamsia_sp._ARP1	7.0101e-05	0.000113724	0.000116215	8.83875e-05	7.40903e-05	6.08788e-05	6.76608e-05	2.3516e-05	8.5605e-06	3.496e-05	2.6537e-05	9.31397e-05
k__Bacteria	p__Actinobacteria	c__Actinobacteria_class	o__Corynebacteriales	f__Williamsiaceae	g__Williamsia	s__Williamsia_sp._Leaf354	5.28789e-05	7.48912e-05	7.28877e-06	7.40809e-05	1.77422e-05	2.37576e-05	3.81918e-05	6.1006e-05	0.000108648	2.96501e-05	7.33445e-05	0.000128677
k__Bacteria	p__Actinobacteria	c__Actinobacteria_class	o__Frankiales				0.00543936	0.0047102	0.00499839	0.00529503	0.00492572	0.00430481	0.00515491	0.00385519	0.00311468	0.00467626	0.00376409	0.0040472
k__Bacteria	p__Actinobacteria	c__Actinobacteria_class	o__Frankiales	f__Cryptosporangiaceae			0.000225246	0.000293828	0.000301063	0.000289961	0.000754068	0.000821904	0.000599762	0.000751288	0.000594151	0.000257645	0.000300237	0.000450304
k__Bacteria	p__Actinobacteria	c__Actinobacteria_class	o__Frankiales	f__Cryptosporangiaceae	g__Cryptosporangium		0.000225246	0.000293828	0.000301063	0.000289961	0.000754068	0.000821904	0.000599762	0.000751288	0.000594151	0.000257645	0.000300237	0.000450304
k__Bacteria	p__Actinobacteria	c__Actinobacteria_class	o__Frankiales	f__Cryptosporangiaceae	g__Cryptosporangium	s__Cryptosporangium_arvum	0.000225246	0.000293828	0.000301063	0.000289961	0.000754068	0.000821904	0.000599762	0.000751288	0.000594151	0.000257645	0.000300237	0.000450304
k__Bacteria	p__Actinobacteria	c__Actinobacteria_class	o__Frankiales	f__Frankiaceae			0.00521411	0.00441638	0.00467841	0.00496032	0.00417165	0.00345209	0.00455515	0.0031039	0.00252053	0.00437879	0.00342974	0.00356424
k__Bacteria	p__Actinobacteria	c__Actinobacteria_class	o__Frankiales	f__Frankiaceae	g__Frankia		0.00521411	0.00441638	0.00467841	0.00496032	0.00417165	0.00345209	0.00455515	0.0031039	0.00252053	0.00437879	0.00342974	0.00356424
k__Bacteria	p__Actinobacteria	c__Actinobacteria_class	o__Frankiales	f__Frankiaceae	g__Frankia	s__Frankia_alni	4.42701e-05	6.97024e-05	6.85242e-05	3.80981e-05	6.18602e-05	2.36168e-05	2.99974e-05	2.51757e-05	7.22498e-05	0.000185927	3.48941e-05	7.38153e-05
k__Bacteria	p__Actinobacteria	c__Actinobacteria_class	o__Frankiales	f__Frankiaceae	g__Frankia	s__Frankia_noname	1.89036e-05	5.2709e-05	5.59624e-06	3.31039e-05	0.000320253	0	0	0	2.44586e-05	0.000133134	9.4775e-06	0
k__Bacteria	p__Actinobacteria	c__Actinobacteria_class	o__Frankiales	f__Frankiaceae	g__Frankia	s__Frankia_sp._Allo2	2.6923e-05	0.000144342	3.06502e-05	0	0.00156612	6.51127e-05	6.81104e-05	0.000136553	6.27106e-05	0	5.31532e-05	4.8063e-05
k__Bacteria	p__Actinobacteria	c__Actinobacteria_class	o__Frankiales	f__Frankiaceae	g__Frankia	s__Frankia_sp._AvcI1	8.47157e-05	2.26041e-05	4.75186e-05	2.49859e-05	0.000436973	9.03501e-05	0.000209028	5.48429e-05	3.2669e-05	6.11491e-05	0	4.55699e-05
k__Bacteria	p__Actinobacteria	c__Actinobacteria_class	o__Frankiales	f__Frankiaceae	g__Frankia	s__Frankia_sp._BMG5.12	0.000102643	0.000283571	0.000469445	0.000313757	0	9.43857e-06	1.42754e-05	4.37506e-05	8.00462e-05	2.72415e-05	2.06782e-05	0.000253433
k__Bacteria	p__Actinobacteria	c__Actinobacteria_class	o__Frankiales	f__Frankiaceae	g__Frankia	s__Frankia_sp._BMG5.23	6.37282e-06	0	0	0	0	0.000162958	4.39356e-06	7.12605e-06	0	0	0	5.86194e-05
k__Bacteria	p__Actinobacteria	c__Actinobacteria_class	o__Frankiales	f__Frankiaceae	g__Frankia	s__Frankia_sp._BR	7.91936e-05	6.95903e-05	3.12594e-05	1.47929e-05	0	2.03778e-05	8.37166e-05	1.77108e-05	0	2.63297e-05	1.49895e-05	3.23756e-05
k__Bacteria	p__Actinobacteria	c__Actinobacteria_class	o__Frankiales	f__Frankiaceae	g__Frankia	s__Frankia_sp._CN3	6.86208e-05	6.6102e-05	0.000154277	0.000141233	0	1.31922e-05	2.899e-05	0.000140988	3.29192e-05	0.000140561	0.000214676	0.000199367
k__Bacteria	p__Actinobacteria	c__Actinobacteria_class	o__Frankiales	f__Frankiaceae	g__Frankia	s__Frankia_sp._CpI1-S	0	1.28582e-05	0.000127645	1.77663e-05	0	0	0	0	0	1.5811e-05	1.20017e-05	0
k__Bacteria	p__Actinobacteria	c__Actinobacteria_class	o__Frankiales	f__Frankiaceae	g__Frankia	s__Frankia_sp._DC12	2.00289e-05	5.03148e-05	2.37174e-05	2.80595e-05	0.000175065	3.93743e-05	1.61784e-05	0.000147414	0.000122293	3.74571e-05	9.4775e-06	1.02351e-05
k__Bacteria	p__Actinobacteria	c__Actinobacteria_class	o__Frankiales	f__Frankiaceae	g__Frankia	s__Frankia_sp._EAN1pec	0.000238245	7.15743e-05	6.61766e-05	0.000103016	0	0	0	0	0	7.33426e-06	2.7836e-05	6.01225e-06
k__Bacteria	p__Actinobacteria	c__Actinobacteria_class	o__Frankiales	f__Frankiaceae	g__Frankia	s__Frankia_sp._EI5c	0	0.000168341	0.000425977	2.32599e-05	0	0	0	0	0	0.000138	0	0
k__Bacteria	p__Actinobacteria	c__Actinobacteria_class	o__Frankiales	f__Frankiaceae	g__Frankia	s__Frankia_sp._EUN1f	0.0001368	1.67973e-05	0.000192589	4.16266e-05	0	0.000456873	0.000480821	6.48068e-05	3.37175e-06	3.96661e-05	0.000136337	7.42411e-05
k__Bacteria	p__Actinobacteria	c__Actinobacteria_class	o__Frankiales	f__Frankiaceae	g__Frankia	s__Frankia_sp._EuI1c	5.53429e-06	2.80568e-05	0.000170391	7.75329e-06	0	1.06805e-05	5.34164e-05	2.47537e-05	1.35166e-05	2.76e-05	1.04751e-05	1.69688e-05
k__Bacteria	p__Actinobacteria	c__Actinobacteria_class	o__Frankiales	f__Frankiaceae	g__Frankia	s__Frankia_sp._Iso899	0.000302127	0.00059885	0.00050603	0.000719537	0.000965461	0.000406818	0.00116665	0.00122662	0.000280673	0.000289996	0.00021815	0.000410478
k__Bacteria	p__Actinobacteria	c__Actinobacteria_class	o__Frankiales	f__Frankiaceae	g__Frankia	s__Frankia_sp._R43	0.00324752	0.00101005	0.00119168	0.00229868	9.77731e-06	0.000108011	9.1571e-06	0	0.000616356	0.000794879	0.000738543	0.00042707
k__Bacteria	p__Actinobacteria	c__Actinobacteria_class	o__Frankiales	f__Frankiaceae	g__Frankia	s__Frankia_symbiont_of_Datisca_glomerata	0.00082383	0.00175092	0.00116694	0.00115466	0.000563639	0.00203719	0.00236729	0.00114854	0.00113831	0.0024537	0.00192111	0.00189943
k__Bacteria	p__Actinobacteria	c__Actinobacteria_class	o__Frankiales	f__Frankiaceae	g__Frankia	s__uncultured_Frankia_sp.	8.38417e-06	0	0	0	7.25015e-05	8.0902e-06	2.31209e-05	6.5626e-05	4.09539e-05	0	7.93465e-06	8.56895e-06
k__Bacteria	p__Actinobacteria	c__Actinobacteria_class	o__Frankiales	f__Sporichthyaceae			0	0	1.89139e-05	4.47532e-05	0	3.08247e-05	0	0	0	3.98278e-05	3.4119e-05	3.26488e-05
k__Bacteria	p__Actinobacteria	c__Actinobacteria_class	o__Frankiales	f__Sporichthyaceae	g__Sporichthya		0	0	1.89139e-05	4.47532e-05	0	3.08247e-05	0	0	0	3.98278e-05	3.4119e-05	3.26488e-05
k__Bacteria	p__Actinobacteria	c__Actinobacteria_class	o__Frankiales	f__Sporichthyaceae	g__Sporichthya	s__Sporichthya_polymorpha	0	0	1.89139e-05	4.47532e-05	0	3.08247e-05	0	0	0	3.98278e-05	3.4119e-05	3.26488e-05
k__Bacteria	p__Actinobacteria	c__Actinobacteria_class	o__Geodermatophilales				0.00412064	0.00425021	0.00423411	0.00274519	0.000416641	8.72757e-05	0.000133365	0.000139917	0.000819793	0.00137442	0.000902031	0.000913195
k__Bacteria	p__Actinobacteria	c__Actinobacteria_class	o__Geodermatophilales	f__Geodermatophilaceae			0.00412064	0.00425021	0.00423411	0.00274519	0.000416641	8.72757e-05	0.000133365	0.000139917	0.000819793	0.00137442	0.000902031	0.000913195
k__Bacteria	p__Actinobacteria	c__Actinobacteria_class	o__Geodermatophilales	f__Geodermatophilaceae	g__Blastococcus		2.02392e-05	7.66773e-05	1.42304e-05	2.41057e-05	1.83695e-05	4.61203e-05	3.29517e-05	0	7.00405e-06	0.000167933	3.58402e-05	0.000170333
k__Bacteria	p__Actinobacteria	c__Actinobacteria_class	o__Geodermatophilales	f__Geodermatophilaceae	g__Blastococcus	s__Blastococcus_saxobsidens	0	5.92311e-05	1.42304e-05	0	1.83695e-05	4.61203e-05	3.29517e-05	0	0	0.000167933	2.21142e-05	0
k__Bacteria	p__Actinobacteria	c__Actinobacteria_class	o__Geodermatophilales	f__Geodermatophilaceae	g__Blastococcus	s__Blastococcus_sp._URHD0036	1.45037e-05	0	0	0	0	0	0	0	0	0	1.3726e-05	2.96466e-05
k__Bacteria	p__Actinobacteria	c__Actinobacteria_class	o__Geodermatophilales	f__Geodermatophilaceae	g__Blastococcus	s__Candidatus_Blastococcus_massiliensis	5.73554e-06	1.74462e-05	0	2.41057e-05	0	0	0	0	7.00405e-06	0	0	0.000140687
k__Bacteria	p__Actinobacteria	c__Actinobacteria_class	o__Geodermatophilales	f__Geodermatophilaceae	g__Geodermatophilaceae_noname		0.00358198	0.00344517	0.00339031	0.00197158	0.00019022	2.47755e-05	1.55205e-05	1.3374e-05	0.000678516	0.0010735	0.000660222	0.000592048
k__Bacteria	p__Actinobacteria	c__Actinobacteria_class	o__Geodermatophilales	f__Geodermatophilaceae	g__Geodermatophilaceae_noname	s__Geodermatophilaceae_bacterium_URHA0031	0	1.21269e-05	1.4163e-05	0	0.00019022	1.1541e-05	1.23686e-05	1.3374e-05	1.46056e-05	0	0	0
k__Bacteria	p__Actinobacteria	c__Actinobacteria_class	o__Geodermatophilales	f__Geodermatophilaceae	g__Geodermatophilaceae_noname	s__Geodermatophilaceae_bacterium_URHB0048	0.00275458	0.00238794	0.00299673	0.000980069	0	1.32345e-05	3.1519e-06	0	0.00055885	0.000870894	0.000528877	0.000348961
k__Bacteria	p__Actinobacteria	c__Actinobacteria_class	o__Geodermatophilales	f__Geodermatophilaceae	g__Geodermatophilaceae_noname	s__Geodermatophilaceae_bacterium_URHB0062	0.000827404	0.0010451	0.000379419	0.000991507	0	0	0	0	0.000105061	0.000202609	0.000131345	0.000243087
k__Bacteria	p__Actinobacteria	c__Actinobacteria_class	o__Geodermatophilales	f__Geodermatophilaceae	g__Geodermatophilus		0.000190122	0.000582801	0.000503288	0.000600613	2.32036e-05	0	8.32464e-06	0	7.00493e-05	8.89064e-05	5.61613e-05	1.85262e-05
k__Bacteria	p__Actinobacteria	c__Actinobacteria_class	o__Geodermatophilales	f__Geodermatophilaceae	g__Geodermatophilus	s__Geodermatophilus_obscurus	1.20748e-05	0	0	0	2.32036e-05	0	8.32464e-06	0	6.63541e-05	0	0	1.23409e-05
k__Bacteria	p__Actinobacteria	c__Actinobacteria_class	o__Geodermatophilales	f__Geodermatophilaceae	g__Geodermatophilus	s__Geodermatophilus_sp._Leaf369	0.000178047	0.000582801	0.000503288	0.000600613	0	0	0	0	3.69518e-06	8.89064e-05	5.61613e-05	6.18526e-06
k__Bacteria	p__Actinobacteria	c__Actinobacteria_class	o__Geodermatophilales	f__Geodermatophilaceae	g__Modestobacter		0.000328297	0.00014556	0.000326285	0.00014889	0.000184848	1.63799e-05	7.65679e-05	0.000126543	6.42231e-05	4.40767e-05	0.000149808	0.000132288
k__Bacteria	p__Actinobacteria	c__Actinobacteria_class	o__Geodermatophilales	f__Geodermatophilaceae	g__Modestobacter	s__Modestobacter_caceresii	0.000203958	0.000136221	0.000326285	0.00014889	0.000184848	1.63799e-05	7.02181e-05	0.000126543	5.85995e-05	4.40767e-05	8.44335e-05	8.05145e-05
k__Bacteria	p__Actinobacteria	c__Actinobacteria_class	o__Geodermatophilales	f__Geodermatophilaceae	g__Modestobacter	s__Modestobacter_marinus	0.00012434	9.33862e-06	0	0	0	0	6.34981e-06	0	5.62369e-06	0	6.5374e-05	5.17734e-05
k__Bacteria	p__Actinobacteria	c__Actinobacteria_class	o__Glycomycetales				0.00177957	0.00112605	0.00117679	0.00196858	0.00358256	0.000418298	0.000416154	0.0015929	0.00389385	0.000706261	0.000576986	0.000531852
k__Bacteria	p__Actinobacteria	c__Actinobacteria_class	o__Glycomycetales	f__Glycomycetaceae			0.00177957	0.00112605	0.00117679	0.00196858	0.00358256	0.000418298	0.000416154	0.0015929	0.00389385	0.000706261	0.000576986	0.000531852
k__Bacteria	p__Actinobacteria	c__Actinobacteria_class	o__Glycomycetales	f__Glycomycetaceae	g__Glycomyces		0.00160331	0.000902548	0.00107204	0.00168287	0.00357721	0.000396843	0.000396993	0.00156803	0.00386669	0.00065036	0.00055354	0.000496034
k__Bacteria	p__Actinobacteria	c__Actinobacteria_class	o__Glycomycetales	f__Glycomycetaceae	g__Glycomyces	s__Glycomyces_arizonensis	0.00131186	0.000429741	0.000653347	0.00135709	0	0	0	2.3345e-05	0.000255564	0.000276483	0.000281017	0.000157227
k__Bacteria	p__Actinobacteria	c__Actinobacteria_class	o__Glycomycetales	f__Glycomycetaceae	g__Glycomyces	s__Glycomyces_sp._NRRL_B-16210	0.000291452	0.000472807	0.000418694	0.000325784	0.00357721	0.000396843	0.000396993	0.00154469	0.00361113	0.000373877	0.000272523	0.000338807
k__Bacteria	p__Actinobacteria	c__Actinobacteria_class	o__Glycomycetales	f__Glycomycetaceae	g__Haloglycomyces		9.28749e-05	0.000155865	4.55085e-05	0.000246767	0	0	0	0	0	5.59005e-05	1.81852e-05	1.30927e-05
k__Bacteria	p__Actinobacteria	c__Actinobacteria_class	o__Glycomycetales	f__Glycomycetaceae	g__Haloglycomyces	s__Haloglycomyces_albus	9.28749e-05	0.000155865	4.55085e-05	0.000246767	0	0	0	0	0	5.59005e-05	1.81852e-05	1.30927e-05
k__Bacteria	p__Actinobacteria	c__Actinobacteria_class	o__Glycomycetales	f__Glycomycetaceae	g__Stackebrandtia		8.338e-05	6.7633e-05	5.92413e-05	3.89372e-05	5.34091e-06	2.14551e-05	1.91613e-05	2.48627e-05	2.71523e-05	0	5.26064e-06	2.27247e-05
k__Bacteria	p__Actinobacteria	c__Actinobacteria_class	o__Glycomycetales	f__Glycomycetaceae	g__Stackebrandtia	s__Stackebrandtia_nassauensis	8.338e-05	6.7633e-05	5.92413e-05	3.89372e-05	5.34091e-06	2.14551e-05	1.91613e-05	2.48627e-05	2.71523e-05	0	5.26064e-06	2.27247e-05
k__Bacteria	p__Actinobacteria	c__Actinobacteria_class	o__Jiangellales				0.000596225	0.000920955	0.000791743	0.000581462	0.000324135	0.000535936	0.000489411	0.000566808	0.000481365	0.000666438	0.000694101	0.00066661
k__Bacteria	p__Actinobacteria	c__Actinobacteria_class	o__Jiangellales	f__Jiangellaceae			0.000596225	0.000920955	0.000791743	0.000581462	0.000324135	0.000535936	0.000489411	0.000566808	0.000481365	0.000666438	0.000694101	0.00066661
k__Bacteria	p__Actinobacteria	c__Actinobacteria_class	o__Jiangellales	f__Jiangellaceae	g__Jiangella		0.000596225	0.000920955	0.000791743	0.000581462	0.000324135	0.000535936	0.000489411	0.000566808	0.000481365	0.000666438	0.000694101	0.00066661
k__Bacteria	p__Actinobacteria	c__Actinobacteria_class	o__Jiangellales	f__Jiangellaceae	g__Jiangella	s__Jiangella_alkaliphila	0.00016209	0.000302604	0.000310525	0.000157748	7.01614e-05	7.64516e-05	9.43579e-05	0.000140927	5.33957e-05	0.000139085	0.000102047	0.000110276
k__Bacteria	p__Actinobacteria	c__Actinobacteria_class	o__Jiangellales	f__Jiangellaceae	g__Jiangella	s__Jiangella_gansuensis	0.000152199	0.000161445	0.000101481	7.06818e-05	0.000153292	8.17165e-06	3.07586e-05	5.97177e-05	0.000127173	0.000124936	0.000296277	0.000353837
k__Bacteria	p__Actinobacteria	c__Actinobacteria_class	o__Jiangellales	f__Jiangellaceae	g__Jiangella	s__Jiangella_muralis	0.000281937	0.000456906	0.000379737	0.000353032	0.000100682	0.000451313	0.000364295	0.000366164	0.000300796	0.000402417	0.000295776	0.000202497
k__Bacteria	p__Actinobacteria	c__Actinobacteria_class	o__Kineosporiales				0.00210961	0.00213192	0.00209042	0.00176906	0.000165635	0.000110097	0.000175693	0.000392646	0.000297	0.00102327	0.000566499	0.000593257
k__Bacteria	p__Actinobacteria	c__Actinobacteria_class	o__Kineosporiales	f__Kineosporiaceae			0.00210961	0.00213192	0.00209042	0.00176906	0.000165635	0.000110097	0.000175693	0.000392646	0.000297	0.00102327	0.000566499	0.000593257
k__Bacteria	p__Actinobacteria	c__Actinobacteria_class	o__Kineosporiales	f__Kineosporiaceae	g__Angustibacter		3.04053e-05	8.47789e-05	0	5.32455e-05	0.000109553	0	5.76456e-05	8.49975e-05	7.42598e-05	4.73855e-05	0.0001151	6.21507e-05
k__Bacteria	p__Actinobacteria	c__Actinobacteria_class	o__Kineosporiales	f__Kineosporiaceae	g__Angustibacter	s__Angustibacter_sp._Root456	3.04053e-05	8.47789e-05	0	5.32455e-05	0.000109553	0	5.76456e-05	8.49975e-05	7.42598e-05	4.73855e-05	0.0001151	6.21507e-05
k__Bacteria	p__Actinobacteria	c__Actinobacteria_class	o__Kineosporiales	f__Kineosporiaceae	g__Kineococcus		0.00207921	0.0019141	0.00185555	0.00169425	5.60823e-05	0.000110097	0.000100995	0.000299045	0.000207254	0.000710256	0.000407709	0.000502448
k__Bacteria	p__Actinobacteria	c__Actinobacteria_class	o__Kineosporiales	f__Kineosporiaceae	g__Kineococcus	s__Kineococcus_radiotolerans	0.00207921	0.0019141	0.00185555	0.00169425	5.60823e-05	0.000110097	0.000100995	0.000299045	0.000207254	0.000710256	0.000407709	0.000502448
k__Bacteria	p__Actinobacteria	c__Actinobacteria_class	o__Kineosporiales	f__Kineosporiaceae	g__Kineosporia		0	0.000133041	0.00023487	2.15579e-05	0	0	1.70527e-05	8.6034e-06	1.54863e-05	0.000265629	4.36889e-05	2.86584e-05
k__Bacteria	p__Actinobacteria	c__Actinobacteria_class	o__Kineosporiales	f__Kineosporiaceae	g__Kineosporia	s__Kineosporia_aurantiaca	0	0.000133041	0.00023487	2.15579e-05	0	0	1.70527e-05	8.6034e-06	1.54863e-05	0.000265629	4.36889e-05	2.86584e-05
k__Bacteria	p__Actinobacteria	c__Actinobacteria_class	o__Micrococcales				0.041003	0.0405461	0.0473056	0.0362187	0.0698728	0.0660374	0.0478327	0.0635098	0.0405118	0.0385854	0.0520196	0.0407178
k__Bacteria	p__Actinobacteria	c__Actinobacteria_class	o__Micrococcales	f__Beutenbergiaceae			0.000304671	0.000344513	0.000466976	0.000267137	0.000120321	0.000323074	0.000404741	0.000246583	0.000240961	0.000352021	0.000214994	0.000344067
k__Bacteria	p__Actinobacteria	c__Actinobacteria_class	o__Micrococcales	f__Beutenbergiaceae	g__Beutenbergia		0.000304671	0.000344513	0.000466976	0.000267137	0.000120321	0.000323074	0.000404741	0.000246583	0.000240961	0.000352021	0.000214994	0.000344067
k__Bacteria	p__Actinobacteria	c__Actinobacteria_class	o__Micrococcales	f__Beutenbergiaceae	g__Beutenbergia	s__Beutenbergia_cavernae	0.000304671	0.000344513	0.000466976	0.000267137	0.000120321	0.000323074	0.000404741	0.000246583	0.000240961	0.000352021	0.000214994	0.000344067
k__Bacteria	p__Actinobacteria	c__Actinobacteria_class	o__Micrococcales	f__Bogoriellaceae			6.47949e-05	0.000140562	5.70095e-05	5.46732e-05	4.52383e-06	8.80514e-05	0.000100059	3.25914e-05	4.13423e-05	7.40002e-05	0.000213481	6.93691e-05
k__Bacteria	p__Actinobacteria	c__Actinobacteria_class	o__Micrococcales	f__Bogoriellaceae	g__Georgenia		6.47949e-05	0.000140562	5.70095e-05	5.46732e-05	4.52383e-06	8.80514e-05	0.000100059	3.25914e-05	4.13423e-05	7.40002e-05	0.000213481	6.93691e-05
k__Bacteria	p__Actinobacteria	c__Actinobacteria_class	o__Micrococcales	f__Bogoriellaceae	g__Georgenia	s__Georgenia_sp._SUBG003	6.47949e-05	0.000140562	5.70095e-05	5.46732e-05	4.52383e-06	8.80514e-05	0.000100059	3.25914e-05	4.13423e-05	7.40002e-05	0.000213481	6.93691e-05
k__Bacteria	p__Actinobacteria	c__Actinobacteria_class	o__Micrococcales	f__Brevibacteriaceae			0.000220322	0.000371693	0.000129196	0.00028061	7.58439e-05	0.000261766	0.000385729	0.000146725	0.000402705	6.18226e-05	0.000145204	0.000289978
k__Bacteria	p__Actinobacteria	c__Actinobacteria_class	o__Micrococcales	f__Brevibacteriaceae	g__Brevibacterium		0.000220322	0.000371693	0.000129196	0.00028061	7.58439e-05	0.000261766	0.000385729	0.000146725	0.000402705	6.18226e-05	0.000145204	0.000289978
k__Bacteria	p__Actinobacteria	c__Actinobacteria_class	o__Micrococcales	f__Brevibacteriaceae	g__Brevibacterium	s__Brevibacterium_album	8.87513e-05	0.000202993	4.40466e-05	0.000252536	0	4.42755e-05	7.90841e-06	0	6.98816e-06	3.92408e-05	1.69042e-05	5.84865e-06
k__Bacteria	p__Actinobacteria	c__Actinobacteria_class	o__Micrococcales	f__Brevibacteriaceae	g__Brevibacterium	s__Brevibacterium_epidermidis	0	3.73545e-05	3.27196e-05	0	0	0	7.61978e-05	2.05979e-05	3.37421e-05	0	8.71653e-06	0
k__Bacteria	p__Actinobacteria	c__Actinobacteria_class	o__Micrococcales	f__Brevibacteriaceae	g__Brevibacterium	s__Brevibacterium_linens	2.34757e-05	2.38026e-05	1.38995e-05	1.64442e-05	0	0	0	0	0.000150506	0	4.99883e-05	9.59723e-05
k__Bacteria	p__Actinobacteria	c__Actinobacteria_class	o__Micrococcales	f__Brevibacteriaceae	g__Brevibacterium	s__Brevibacterium_ravenspurgense	0	1.94584e-05	1.13627e-05	0	3.68787e-05	3.70365e-05	7.60771e-05	7.51081e-05	3.51534e-05	0	0	0
k__Bacteria	p__Actinobacteria	c__Actinobacteria_class	o__Micrococcales	f__Brevibacteriaceae	g__Brevibacterium	s__Brevibacterium_senegalense	2.29421e-05	4.71355e-05	2.71672e-05	0	8.13682e-06	0	8.28525e-05	3.30799e-05	0.000119596	2.25818e-05	6.17387e-05	0.000140687
k__Bacteria	p__Actinobacteria	c__Actinobacteria_class	o__Micrococcales	f__Brevibacteriaceae	g__Brevibacterium	s__Brevibacterium_sp._VCM10	8.51534e-05	4.09492e-05	0	1.16299e-05	3.08284e-05	0.000180454	0.000142693	1.79388e-05	5.67199e-05	0	7.85634e-06	4.74709e-05
k__Bacteria	p__Actinobacteria	c__Actinobacteria_class	o__Micrococcales	f__Cellulomonadaceae			0.0057388	0.0073525	0.00669051	0.00581845	0.00713207	0.00691527	0.0088596	0.00773407	0.0100244	0.00907532	0.00785019	0.00850884
k__Bacteria	p__Actinobacteria	c__Actinobacteria_class	o__Micrococcales	f__Cellulomonadaceae	g__Actinotalea		4.50702e-05	8.9896e-05	5.79913e-05	0.00015319	6.90939e-05	4.5632e-05	0.000204104	0.000123943	0.000188261	0.000186357	6.56036e-05	0.000155843
k__Bacteria	p__Actinobacteria	c__Actinobacteria_class	o__Micrococcales	f__Cellulomonadaceae	g__Actinotalea	s__Actinotalea_fermentans	1.84656e-05	0	0	0	2.36563e-05	0	8.48707e-06	0	6.01323e-05	0	1.16504e-05	5.03269e-05
k__Bacteria	p__Actinobacteria	c__Actinobacteria_class	o__Micrococcales	f__Cellulomonadaceae	g__Actinotalea	s__Actinotalea_ferrariae	2.66046e-05	8.9896e-05	5.79913e-05	0.00015319	4.54376e-05	4.5632e-05	0.000195617	0.000123943	0.000128129	0.000186357	5.39532e-05	0.000105516
k__Bacteria	p__Actinobacteria	c__Actinobacteria_class	o__Micrococcales	f__Cellulomonadaceae	g__Cellulomonas		0.00527421	0.00688352	0.00591575	0.00544051	0.00686484	0.00673478	0.00837068	0.00722671	0.00961288	0.00855088	0.00760251	0.00800132
k__Bacteria	p__Actinobacteria	c__Actinobacteria_class	o__Micrococcales	f__Cellulomonadaceae	g__Cellulomonas	s__Cellulomonas_bogoriensis	0.000199523	0.000250515	0.000209872	0.000163404	0.000499761	0.000143954	0.000211996	0.00034656	0.00014918	0.000251802	0.000157287	0.000136483
k__Bacteria	p__Actinobacteria	c__Actinobacteria_class	o__Micrococcales	f__Cellulomonadaceae	g__Cellulomonas	s__Cellulomonas_carbonis	0.00394116	0.00507144	0.00430699	0.00421049	0.00287604	0.00572753	0.00682987	0.0050548	0.00542107	0.00737993	0.00620149	0.00705514
k__Bacteria	p__Actinobacteria	c__Actinobacteria_class	o__Micrococcales	f__Cellulomonadaceae	g__Cellulomonas	s__Cellulomonas_cellasea	0.00015985	0.000112093	0.000121	2.94034e-05	0	7.53681e-05	6.71016e-05	3.41249e-05	0.000134676	7.43185e-05	7.7626e-05	7.55016e-05
k__Bacteria	p__Actinobacteria	c__Actinobacteria_class	o__Micrococcales	f__Cellulomonadaceae	g__Cellulomonas	s__Cellulomonas_fimi	0.000254669	9.89949e-05	0.000166144	0.000200904	0.000113169	2.35423e-05	9.88359e-05	0.000115958	0.000147807	0.000114092	5.48815e-05	0.000113262
k__Bacteria	p__Actinobacteria	c__Actinobacteria_class	o__Micrococcales	f__Cellulomonadaceae	g__Cellulomonas	s__Cellulomonas_flavigena	4.46459e-05	9.6548e-05	0.000267086	0.000107457	3.6963e-06	0.000328048	0.000230993	4.25676e-05	0.000113379	0.000138879	0.000355468	5.71059e-05
k__Bacteria	p__Actinobacteria	c__Actinobacteria_class	o__Micrococcales	f__Cellulomonadaceae	g__Cellulomonas	s__Cellulomonas_gilvus	0	0	0	0	0	0	2.18574e-05	0	0	7.90552e-06	1.80025e-05	6.48054e-06
k__Bacteria	p__Actinobacteria	c__Actinobacteria_class	o__Micrococcales	f__Cellulomonadaceae	g__Cellulomonas	s__Cellulomonas_massiliensis	9.48735e-06	0	2.24691e-05	1.32914e-05	0	4.8703e-05	1.30816e-05	3.18261e-05	1.15856e-05	2.36571e-05	1.79574e-05	1.93929e-05
k__Bacteria	p__Actinobacteria	c__Actinobacteria_class	o__Micrococcales	f__Cellulomonadaceae	g__Cellulomonas	s__Cellulomonas_sp._A375-1	2.64255e-05	1.20697e-05	6.10343e-05	0.000105012	0.000201697	4.14659e-05	0.000217827	0.00017319	2.90734e-05	7.42075e-06	8.44928e-05	2.5414e-05
k__Bacteria	p__Actinobacteria	c__Actinobacteria_class	o__Micrococcales	f__Cellulomonadaceae	g__Cellulomonas	s__Cellulomonas_sp._B6	8.32883e-06	0	0	0	0	0	0.000132068	0	0	0	7.88227e-06	0
k__Bacteria	p__Actinobacteria	c__Actinobacteria_class	o__Micrococcales	f__Cellulomonadaceae	g__Cellulomonas	s__Cellulomonas_sp._HZM	6.13625e-05	1.15095e-05	0.000181902	0	0.00297552	5.19697e-05	0.000209117	0.000920564	0.00336365	9.59267e-06	1.82037e-05	0
k__Bacteria	p__Actinobacteria	c__Actinobacteria_class	o__Micrococcales	f__Cellulomonadaceae	g__Cellulomonas	s__Cellulomonas_sp._KRMCY2	0.00017792	0.000195346	7.37548e-05	0.000132917	0	0	1.64137e-05	1.33109e-05	5.08443e-05	0.000111795	0.000423343	0.000199078
k__Bacteria	p__Actinobacteria	c__Actinobacteria_class	o__Micrococcales	f__Cellulomonadaceae	g__Cellulomonas	s__Cellulomonas_sp._Leaf334	0	0	1.2881e-05	1.52392e-05	0	0	7.49935e-06	0.000257398	5.31341e-05	1.35621e-05	0	0
k__Bacteria	p__Actinobacteria	c__Actinobacteria_class	o__Micrococcales	f__Cellulomonadaceae	g__Cellulomonas	s__Cellulomonas_sp._Leaf395	1.69457e-05	0.00075168	0.000130211	0.000202065	8.3747e-05	6.42235e-05	9.66583e-06	1.951e-05	2.55869e-05	0.000187416	7.62399e-05	5.13255e-05
k__Bacteria	p__Actinobacteria	c__Actinobacteria_class	o__Micrococcales	f__Cellulomonadaceae	g__Cellulomonas	s__Cellulomonas_sp._Root137	0	1.12722e-05	0	0	0	0	0	0	0	6.93039e-05	2.10425e-05	1.13624e-05
k__Bacteria	p__Actinobacteria	c__Actinobacteria_class	o__Micrococcales	f__Cellulomonadaceae	g__Cellulomonas	s__Cellulomonas_sp._Root485	1.94126e-05	6.29854e-05	0.000147121	7.071e-05	0	2.24783e-05	4.81804e-05	2.60485e-05	9.4824e-06	2.90437e-05	2.57205e-05	8.72978e-05
k__Bacteria	p__Actinobacteria	c__Actinobacteria_class	o__Micrococcales	f__Cellulomonadaceae	g__Cellulomonas	s__Cellulomonas_sp._URHD0024	4.70828e-06	4.29646e-05	5.57536e-06	5.93647e-05	3.46389e-05	0.00012299	5.32804e-05	9.6794e-05	1.14992e-05	2.17613e-05	2.09742e-05	9.62408e-06
k__Bacteria	p__Actinobacteria	c__Actinobacteria_class	o__Micrococcales	f__Cellulomonadaceae	g__Cellulomonas	s__Cellulomonas_sp._URHE0023	0.000349767	0.000166096	0.000209712	0.000130255	7.65718e-05	8.45093e-05	0.000202887	9.40639e-05	9.19127e-05	0.0001104	4.19005e-05	0.00015385
k__Bacteria	p__Actinobacteria	c__Actinobacteria_class	o__Micrococcales	f__Cellulomonadaceae	g__Oerskovia		0.000312921	0.000360226	0.000624316	0.000194104	2.15585e-05	7.53362e-05	0.000184614	0.000221738	0.000114176	0.000200743	0.000140677	0.000204048
k__Bacteria	p__Actinobacteria	c__Actinobacteria_class	o__Micrococcales	f__Cellulomonadaceae	g__Oerskovia	s__Oerskovia_enterophila	3.7331e-05	4.80523e-05	0.00014152	2.56196e-05	5.85694e-06	2.90458e-05	0.000111756	8.17947e-05	4.46635e-05	2.25859e-05	0	0.000112141
k__Bacteria	p__Actinobacteria	c__Actinobacteria_class	o__Micrococcales	f__Cellulomonadaceae	g__Oerskovia	s__Oerskovia_sp._Root918	9.8751e-05	0.000124696	1.20988e-05	0	1.05425e-05	0	0	0	2.67981e-05	6.74584e-05	0	0
k__Bacteria	p__Actinobacteria	c__Actinobacteria_class	o__Micrococcales	f__Cellulomonadaceae	g__Oerskovia	s__Oerskovia_turbata	0.000176839	0.000187478	0.000470697	0.000168484	5.15909e-06	4.62904e-05	7.28583e-05	0.000139944	4.27147e-05	0.000110699	0.000140677	9.19064e-05
k__Bacteria	p__Actinobacteria	c__Actinobacteria_class	o__Micrococcales	f__Cellulomonadaceae	g__Paraoerskovia		0.000106602	1.88542e-05	9.24493e-05	3.0642e-05	0.000176577	5.95214e-05	0.000100204	0.000161675	0.000109072	0.000137339	4.1399e-05	0.000147629
k__Bacteria	p__Actinobacteria	c__Actinobacteria_class	o__Micrococcales	f__Cellulomonadaceae	g__Paraoerskovia	s__Paraoerskovia_marina	0.000106602	1.88542e-05	9.24493e-05	3.0642e-05	0.000176577	5.95214e-05	0.000100204	0.000161675	0.000109072	0.000137339	4.1399e-05	0.000147629
k__Bacteria	p__Actinobacteria	c__Actinobacteria_class	o__Micrococcales	f__Demequinaceae			0.00312088	0.00255039	0.0026598	0.00254942	0.000946004	0.00210789	0.00264395	0.001971	0.00184006	0.00254017	0.00272369	0.00291187
k__Bacteria	p__Actinobacteria	c__Actinobacteria_class	o__Micrococcales	f__Demequinaceae	g__Demequina		0.00221293	0.00185717	0.00164671	0.00197313	0.000659858	0.00163497	0.0016109	0.00149687	0.0014609	0.00201721	0.00197346	0.00211224
k__Bacteria	p__Actinobacteria	c__Actinobacteria_class	o__Micrococcales	f__Demequinaceae	g__Demequina	s__Demequina_aestuarii	8.59292e-05	0.000124106	0.000152435	0.000144962	9.35348e-05	7.89484e-05	0.000135685	0.000287267	8.93225e-05	6.29279e-05	5.73603e-05	8.3534e-05
k__Bacteria	p__Actinobacteria	c__Actinobacteria_class	o__Micrococcales	f__Demequinaceae	g__Demequina	s__Demequina_flava	0.000208164	0.000316595	0.000366374	0.000203741	8.76754e-05	0.00113634	0.000446451	0.000304512	0.000269873	0.000551064	0.000536448	0.00060474
k__Bacteria	p__Actinobacteria	c__Actinobacteria_class	o__Micrococcales	f__Demequinaceae	g__Demequina	s__Demequina_globuliformis	0.000136734	0.000135627	4.33233e-05	5.14001e-05	2.32663e-05	3.1021e-05	0.000169847	9.19845e-05	0.00036314	0.00020183	0.000228184	0.000441061
k__Bacteria	p__Actinobacteria	c__Actinobacteria_class	o__Micrococcales	f__Demequinaceae	g__Demequina	s__Demequina_lutea	0.0011305	0.000469459	0.000403962	0.000845863	7.70609e-05	0.000118859	0.000265907	0.000235904	0.00018317	0.000179672	0.00033526	0.000204548
k__Bacteria	p__Actinobacteria	c__Actinobacteria_class	o__Micrococcales	f__Demequinaceae	g__Demequina	s__Demequina_oxidasica	1.11173e-05	2.25443e-05	3.29118e-05	4.67247e-05	3.20455e-05	4.82739e-05	0.000103471	9.32351e-05	1.35761e-05	2.07912e-05	2.10425e-05	5.68118e-05
k__Bacteria	p__Actinobacteria	c__Actinobacteria_class	o__Micrococcales	f__Demequinaceae	g__Demequina	s__Demequina_salsinemoris	0.00058879	0.000741615	0.000544984	0.000583055	0.000283836	0.000159386	0.000391382	0.000318377	0.000531476	0.000819235	0.000770845	0.000694981
k__Bacteria	p__Actinobacteria	c__Actinobacteria_class	o__Micrococcales	f__Demequinaceae	g__Demequina	s__Demequina_sediminicola	5.16936e-05	4.72259e-05	0.000102719	9.73844e-05	6.24388e-05	6.21386e-05	9.81584e-05	0.000165585	1.03415e-05	0.000181692	2.43219e-05	2.65667e-05
k__Bacteria	p__Actinobacteria	c__Actinobacteria_class	o__Micrococcales	f__Demequinaceae	g__Lysinimicrobium		0.000907957	0.000693219	0.00101309	0.000576292	0.000286146	0.000472925	0.00103305	0.000474138	0.000379159	0.000522956	0.000750224	0.000799628
k__Bacteria	p__Actinobacteria	c__Actinobacteria_class	o__Micrococcales	f__Demequinaceae	g__Lysinimicrobium	s__Lysinimicrobium_aestuarii	4.72591e-06	6.5324e-05	0.000125059	1.98624e-05	9.08155e-06	3.85291e-05	7.84614e-05	9.59836e-06	2.09645e-05	4.49726e-05	8.94505e-06	5.13564e-05
k__Bacteria	p__Actinobacteria	c__Actinobacteria_class	o__Micrococcales	f__Demequinaceae	g__Lysinimicrobium	s__Lysinimicrobium_flavum	3.07761e-05	0.00010869	6.61602e-05	3.83404e-05	0	1.15593e-05	0.000103738	2.29424e-05	0	4.83276e-05	3.07543e-05	3.08903e-05
k__Bacteria	p__Actinobacteria	c__Actinobacteria_class	o__Micrococcales	f__Demequinaceae	g__Lysinimicrobium	s__Lysinimicrobium_gelatinilyticum	2.47762e-05	8.91562e-06	5.20626e-06	3.0797e-05	8.98064e-05	0.000160148	0	1.60793e-05	7.95554e-05	3.28892e-05	5.25737e-05	0.000170752
k__Bacteria	p__Actinobacteria	c__Actinobacteria_class	o__Micrococcales	f__Demequinaceae	g__Lysinimicrobium	s__Lysinimicrobium_iriomotense	0.000641726	0.000294275	0.000475599	0.000343676	0.000172296	0.000191976	0.000530693	0.000209545	8.48196e-05	0.000164079	0.000307339	0.000352421
k__Bacteria	p__Actinobacteria	c__Actinobacteria_class	o__Micrococcales	f__Demequinaceae	g__Lysinimicrobium	s__Lysinimicrobium_luteum	1.46723e-05	0	0	0	0	0	0	1.64065e-05	0	0	5.55425e-05	0
k__Bacteria	p__Actinobacteria	c__Actinobacteria_class	o__Micrococcales	f__Demequinaceae	g__Lysinimicrobium	s__Lysinimicrobium_mangrovi	0	0	0	2.43828e-05	0	0	7.99931e-06	1.29743e-05	0	0	0.000118044	0
k__Bacteria	p__Actinobacteria	c__Actinobacteria_class	o__Micrococcales	f__Demequinaceae	g__Lysinimicrobium	s__Lysinimicrobium_rhizosphaerae	0.000117057	6.54979e-05	0.000197238	0.00010978	8.47823e-06	4.85237e-05	7.82449e-05	3.44161e-05	0.00016086	6.44313e-05	4.93068e-05	8.38664e-05
k__Bacteria	p__Actinobacteria	c__Actinobacteria_class	o__Micrococcales	f__Demequinaceae	g__Lysinimicrobium	s__Lysinimicrobium_soli	7.42246e-05	0.000150517	0.000143826	9.45321e-06	6.48335e-06	2.21882e-05	0.000233914	0.000152177	3.29602e-05	0.000168257	0.000127718	0.000110342
k__Bacteria	p__Actinobacteria	c__Actinobacteria_class	o__Micrococcales	f__Dermabacteraceae			0.000445699	0.00134469	0.00150283	0.000740993	0.00948313	0.00121848	0.00138057	0.0048135	0.00579469	0.000842075	0.000689277	0.000841416
k__Bacteria	p__Actinobacteria	c__Actinobacteria_class	o__Micrococcales	f__Dermabacteraceae	g__Brachybacterium		0.000114698	0.000161669	0.000188225	0.000121064	0.000871305	0.00034781	0.000491676	0.000182919	0.000245706	0.000217751	0.000310234	0.000138079
k__Bacteria	p__Actinobacteria	c__Actinobacteria_class	o__Micrococcales	f__Dermabacteraceae	g__Brachybacterium	s__Brachybacterium_muris	3.02836e-05	6.14108e-05	0	0	0	2.92218e-05	2.08782e-05	0	7.39627e-05	0.00011327	0.000124193	0.00010317
k__Bacteria	p__Actinobacteria	c__Actinobacteria_class	o__Micrococcales	f__Dermabacteraceae	g__Brachybacterium	s__Brachybacterium_phenoliresistens	3.14146e-05	3.4771e-05	4.95999e-05	7.33506e-06	0.000845915	0.000202087	2.88647e-05	0.000182919	0.000140792	3.03511e-05	0.000114188	2.14046e-05
k__Bacteria	p__Actinobacteria	c__Actinobacteria_class	o__Micrococcales	f__Dermabacteraceae	g__Brachybacterium	s__Brachybacterium_sp._SW0106-09	6.06643e-06	0	0	0	0	2.92686e-06	0.000330404	0	1.48163e-05	0	0	0
k__Bacteria	p__Actinobacteria	c__Actinobacteria_class	o__Micrococcales	f__Dermabacteraceae	g__Brachybacterium	s__Brachybacterium_sp._sponge	4.69337e-05	3.19949e-05	0.000122979	5.81975e-05	0	5.20331e-06	0.000111529	0	0	0	5.93491e-05	0
k__Bacteria	p__Actinobacteria	c__Actinobacteria_class	o__Micrococcales	f__Dermabacteraceae	g__Brachybacterium	s__Brachybacterium_squillarum	0	3.34919e-05	1.5646e-05	5.55314e-05	2.53903e-05	0.000108371	0	0	1.6135e-05	7.41298e-05	1.25043e-05	1.35039e-05
k__Bacteria	p__Actinobacteria	c__Actinobacteria_class	o__Micrococcales	f__Dermabacteraceae	g__Dermabacter		1.23708e-05	0.000120309	1.06728e-05	1.26268e-05	0.00837812	0.000260205	0.000284072	0.00402922	0.00537824	7.38642e-05	1.63722e-05	0.000141997
k__Bacteria	p__Actinobacteria	c__Actinobacteria_class	o__Micrococcales	f__Dermabacteraceae	g__Dermabacter	s__Dermabacter_hominis	0	2.77571e-05	0	0	2.77223e-05	0.000148389	6.10008e-05	2.58102e-05	0	0	0	0
k__Bacteria	p__Actinobacteria	c__Actinobacteria_class	o__Micrococcales	f__Dermabacteraceae	g__Dermabacter	s__Dermabacter_noname	0	0	0	0	0.00829253	9.98792e-05	0.000180102	0.0038636	0.00533292	4.30171e-05	4.6647e-06	1.00752e-05
k__Bacteria	p__Actinobacteria	c__Actinobacteria_class	o__Micrococcales	f__Dermabacteraceae	g__Dermabacter	s__Dermabacter_sp._HFH0086	1.23708e-05	9.25517e-05	1.06728e-05	1.26268e-05	5.78627e-05	1.1937e-05	4.297e-05	0.000139811	4.53203e-05	3.0847e-05	1.17075e-05	0.000131922
k__Bacteria	p__Actinobacteria	c__Actinobacteria_class	o__Micrococcales	f__Dermabacteraceae	g__Devriesea		0.000171418	0.000529631	0.000619094	0.000239021	9.22564e-05	0.000316221	0.000365597	0.000460265	2.94913e-05	0.00032759	0.000183546	0.000324909
k__Bacteria	p__Actinobacteria	c__Actinobacteria_class	o__Micrococcales	f__Dermabacteraceae	g__Devriesea	s__Devriesea_agamarum	0.000171418	0.000529631	0.000619094	0.000239021	9.22564e-05	0.000316221	0.000365597	0.000460265	2.94913e-05	0.00032759	0.000183546	0.000324909
k__Bacteria	p__Actinobacteria	c__Actinobacteria_class	o__Micrococcales	f__Dermabacteraceae	g__Helcobacillus		0.000147212	0.00053308	0.00068484	0.000368281	0.000141445	0.000294247	0.000239229	0.000141096	0.000141248	0.00022287	0.000179125	0.000236432
k__Bacteria	p__Actinobacteria	c__Actinobacteria_class	o__Micrococcales	f__Dermabacteraceae	g__Helcobacillus	s__Helcobacillus_massiliensis	0.000147212	0.00053308	0.00068484	0.000368281	0.000141445	0.000294247	0.000239229	0.000141096	0.000141248	0.00022287	0.000179125	0.000236432
k__Bacteria	p__Actinobacteria	c__Actinobacteria_class	o__Micrococcales	f__Dermacoccaceae			0.00650318	0.00418469	0.00398817	0.0046516	2.65543e-05	0.00032624	0.00034129	0.000199219	0.00103022	0.00143615	0.00116823	0.000789533
k__Bacteria	p__Actinobacteria	c__Actinobacteria_class	o__Micrococcales	f__Dermacoccaceae	g__Branchiibius		7.70107e-05	4.30138e-05	5.02356e-05	4.86537e-05	7.3926e-06	5.58521e-06	8.77906e-05	1.29446e-05	2.35323e-05	2.8866e-05	3.46038e-05	2.36629e-05
k__Bacteria	p__Actinobacteria	c__Actinobacteria_class	o__Micrococcales	f__Dermacoccaceae	g__Branchiibius	s__Branchiibius_sp._NY16-3462-2	7.70107e-05	4.30138e-05	5.02356e-05	4.86537e-05	7.3926e-06	5.58521e-06	8.77906e-05	1.29446e-05	2.35323e-05	2.8866e-05	3.46038e-05	2.36629e-05
k__Bacteria	p__Actinobacteria	c__Actinobacteria_class	o__Micrococcales	f__Dermacoccaceae	g__Demetria		3.97797e-05	0.000190148	0	3.17329e-05	5.30585e-06	0.000127885	1.57452e-05	0	1.39447e-05	0.000113897	3.24208e-05	0
k__Bacteria	p__Actinobacteria	c__Actinobacteria_class	o__Micrococcales	f__Dermacoccaceae	g__Demetria	s__Demetria_terragena	3.97797e-05	0.000190148	0	3.17329e-05	5.30585e-06	0.000127885	1.57452e-05	0	1.39447e-05	0.000113897	3.24208e-05	0
k__Bacteria	p__Actinobacteria	c__Actinobacteria_class	o__Micrococcales	f__Dermacoccaceae	g__Dermacoccus		0.00408858	0.00306518	0.00294122	0.00286396	0	0.000110689	3.87291e-05	1.47744e-05	0.000736699	0.000901025	0.000724888	0.000573122
k__Bacteria	p__Actinobacteria	c__Actinobacteria_class	o__Micrococcales	f__Dermacoccaceae	g__Dermacoccus	s__Dermacoccus_nishinomiyaensis	0.00163822	0.00197781	0.00142073	0.00126867	0	0	1.06793e-05	0	0.000276837	0.000510011	0.000349152	0.000375848
k__Bacteria	p__Actinobacteria	c__Actinobacteria_class	o__Micrococcales	f__Dermacoccaceae	g__Dermacoccus	s__Dermacoccus_sp._CCH2-D9	0.00216474	0.00101038	0.00147981	0.00140593	0	0	1.36709e-05	1.47744e-05	0.00028968	0.000305367	0.000331254	0.000178798
k__Bacteria	p__Actinobacteria	c__Actinobacteria_class	o__Micrococcales	f__Dermacoccaceae	g__Dermacoccus	s__Dermacoccus_sp._Ellin185	0.000285626	7.69834e-05	4.0673e-05	0.000174749	0	0	0	0	3.97364e-05	8.56469e-05	4.44818e-05	1.8476e-05
k__Bacteria	p__Actinobacteria	c__Actinobacteria_class	o__Micrococcales	f__Dermacoccaceae	g__Dermacoccus	s__Dermacoccus_sp._PE3	0	0	0	1.46095e-05	0	0.000110689	1.43789e-05	0	0.000130446	0	0	0
k__Bacteria	p__Actinobacteria	c__Actinobacteria_class	o__Micrococcales	f__Dermacoccaceae	g__Kytococcus		1.08777e-05	1.10292e-05	1.2881e-05	1.52392e-05	0	2.09927e-05	0	0	6.64177e-05	5.42482e-05	1.02945e-05	0
k__Bacteria	p__Actinobacteria	c__Actinobacteria_class	o__Micrococcales	f__Dermacoccaceae	g__Kytococcus	s__Kytococcus_sedentarius	1.08777e-05	1.10292e-05	1.2881e-05	1.52392e-05	0	2.09927e-05	0	0	6.64177e-05	5.42482e-05	1.02945e-05	0
k__Bacteria	p__Actinobacteria	c__Actinobacteria_class	o__Micrococcales	f__Dermacoccaceae	g__Luteipulveratus		0.00228693	0.000875317	0.000983837	0.00169202	1.38558e-05	6.10882e-05	0.000199025	0.0001715	0.000189622	0.000338112	0.000366026	0.000192748
k__Bacteria	p__Actinobacteria	c__Actinobacteria_class	o__Micrococcales	f__Dermacoccaceae	g__Luteipulveratus	s__Luteipulveratus_mongoliensis	0.00228693	0.000875317	0.000983837	0.00169202	1.38558e-05	6.10882e-05	0.000199025	0.0001715	0.000189622	0.000338112	0.000366026	0.000192748
k__Bacteria	p__Actinobacteria	c__Actinobacteria_class	o__Micrococcales	f__Dermatophilaceae			0.000139403	0.00022325	7.64517e-05	7.55777e-05	0.000173486	0.000151049	4.85187e-05	4.53788e-05	5.60625e-05	7.21973e-05	0.000120521	5.48901e-05
k__Bacteria	p__Actinobacteria	c__Actinobacteria_class	o__Micrococcales	f__Dermatophilaceae	g__Austwickia		2.49865e-05	0	0	0	0	7.23312e-05	0	0	0	0	1.18234e-05	2.55372e-05
k__Bacteria	p__Actinobacteria	c__Actinobacteria_class	o__Micrococcales	f__Dermatophilaceae	g__Austwickia	s__Austwickia_chelonae	2.49865e-05	0	0	0	0	7.23312e-05	0	0	0	0	1.18234e-05	2.55372e-05
k__Bacteria	p__Actinobacteria	c__Actinobacteria_class	o__Micrococcales	f__Dermatophilaceae	g__Dermatophilus		0.000104881	3.00327e-05	6.26166e-05	4.61152e-05	4.217e-05	3.17628e-05	2.04208e-05	3.11626e-05	3.40323e-05	5.90873e-05	3.36384e-05	1.21092e-05
k__Bacteria	p__Actinobacteria	c__Actinobacteria_class	o__Micrococcales	f__Dermatophilaceae	g__Dermatophilus	s__Dermatophilus_congolensis	0.000104881	3.00327e-05	6.26166e-05	4.61152e-05	4.217e-05	3.17628e-05	2.04208e-05	3.11626e-05	3.40323e-05	5.90873e-05	3.36384e-05	1.21092e-05
k__Bacteria	p__Actinobacteria	c__Actinobacteria_class	o__Micrococcales	f__Dermatophilaceae	g__Kineosphaera		0	0.000186772	0	0	0	2.66622e-05	6.34981e-06	0	0	0	8.71653e-06	0
k__Bacteria	p__Actinobacteria	c__Actinobacteria_class	o__Micrococcales	f__Dermatophilaceae	g__Kineosphaera	s__Kineosphaera_limosa	0	0.000186772	0	0	0	2.66622e-05	6.34981e-06	0	0	0	8.71653e-06	0
k__Bacteria	p__Actinobacteria	c__Actinobacteria_class	o__Micrococcales	f__Dermatophilaceae	g__Mobilicoccus		9.53515e-06	6.4453e-06	1.38352e-05	2.94625e-05	0.000131316	2.02929e-05	2.17481e-05	1.42162e-05	2.20302e-05	1.311e-05	6.63425e-05	1.72438e-05
k__Bacteria	p__Actinobacteria	c__Actinobacteria_class	o__Micrococcales	f__Dermatophilaceae	g__Mobilicoccus	s__Mobilicoccus_pelagius	9.53515e-06	6.4453e-06	1.38352e-05	2.94625e-05	0.000131316	2.02929e-05	2.17481e-05	1.42162e-05	2.20302e-05	1.311e-05	6.63425e-05	1.72438e-05
k__Bacteria	p__Actinobacteria	c__Actinobacteria_class	o__Micrococcales	f__Intrasporangiaceae			0.00289266	0.00287413	0.00303096	0.00211536	0.00137004	0.00818316	0.00277008	0.00234835	0.00127991	0.00262719	0.00294785	0.00262599
k__Bacteria	p__Actinobacteria	c__Actinobacteria_class	o__Micrococcales	f__Intrasporangiaceae	g__Arsenicicoccus		0.000165137	9.01585e-05	0.000130366	4.74564e-05	3.66157e-05	1.63433e-05	8.75763e-05	6.15519e-05	1.03415e-05	1.05584e-05	6.01089e-05	5.19313e-05
k__Bacteria	p__Actinobacteria	c__Actinobacteria_class	o__Micrococcales	f__Intrasporangiaceae	g__Arsenicicoccus	s__Arsenicicoccus_bolidensis	0.000165137	9.01585e-05	0.000130366	4.74564e-05	3.66157e-05	1.63433e-05	8.75763e-05	6.15519e-05	1.03415e-05	1.05584e-05	6.01089e-05	5.19313e-05
k__Bacteria	p__Actinobacteria	c__Actinobacteria_class	o__Micrococcales	f__Intrasporangiaceae	g__Intrasporangiaceae_noname		0.000742126	0.000408079	0.000421153	0.000321928	0.000291875	0.00436443	0.000367767	0.000578112	0.000147619	0.000515879	0.000867982	0.000692222
k__Bacteria	p__Actinobacteria	c__Actinobacteria_class	o__Micrococcales	f__Intrasporangiaceae	g__Intrasporangiaceae_noname	s__Intrasporangiaceae_bacterium_URHB0013	0.000742126	0.000408079	0.000421153	0.000321928	0.000291875	0.00436443	0.000367767	0.000578112	0.000147619	0.000515879	0.000867982	0.000692222
k__Bacteria	p__Actinobacteria	c__Actinobacteria_class	o__Micrococcales	f__Intrasporangiaceae	g__Intrasporangium		6.08105e-05	0.000167722	5.56055e-05	7.51649e-05	5.49852e-05	0.000274665	0.000312975	0.000185448	6.84205e-05	0.000183418	5.59022e-05	9.42056e-05
k__Bacteria	p__Actinobacteria	c__Actinobacteria_class	o__Micrococcales	f__Intrasporangiaceae	g__Intrasporangium	s__Intrasporangium_calvum	6.08105e-05	0.000104818	2.88038e-05	3.83367e-05	1.16857e-05	0.000274665	0.000231333	0.000166551	4.08429e-05	0.00013647	3.45301e-05	2.48603e-05
k__Bacteria	p__Actinobacteria	c__Actinobacteria_class	o__Micrococcales	f__Intrasporangiaceae	g__Intrasporangium	s__Intrasporangium_oryzae	0	6.29041e-05	2.68017e-05	3.68281e-05	4.32995e-05	0	8.16425e-05	1.88968e-05	2.75776e-05	4.69474e-05	2.13722e-05	6.93453e-05
k__Bacteria	p__Actinobacteria	c__Actinobacteria_class	o__Micrococcales	f__Intrasporangiaceae	g__Janibacter		6.24851e-05	9.23903e-05	0.000198992	0.000142663	9.45005e-05	0.000516742	0.000257783	0.000333348	0.00010903	0.000350278	0.000205914	0.00032435
k__Bacteria	p__Actinobacteria	c__Actinobacteria_class	o__Micrococcales	f__Intrasporangiaceae	g__Janibacter	s__Janibacter_hoylei	0	0	0	5.3731e-06	2.94805e-05	0.000284964	6.61037e-05	4.28863e-06	1.40507e-05	0	0	7.83968e-06
k__Bacteria	p__Actinobacteria	c__Actinobacteria_class	o__Micrococcales	f__Intrasporangiaceae	g__Janibacter	s__Janibacter_melonis	2.38079e-05	1.20697e-05	0	0	0	0	4.10342e-05	1.33109e-05	0	1.48415e-05	6.31276e-05	0.000109497
k__Bacteria	p__Actinobacteria	c__Actinobacteria_class	o__Micrococcales	f__Intrasporangiaceae	g__Janibacter	s__Janibacter_sp._HTCC2649	3.86772e-05	8.03205e-05	7.37048e-05	9.38207e-05	2.71836e-05	0.000181877	9.36005e-05	3.44136e-05	8.23491e-05	0.00028634	0.000133941	0.000164731
k__Bacteria	p__Actinobacteria	c__Actinobacteria_class	o__Micrococcales	f__Intrasporangiaceae	g__Janibacter	s__Janibacter_sp._Soil728	0	0	0.000125288	4.34693e-05	3.78365e-05	4.99006e-05	5.70442e-05	0.000281335	1.26302e-05	4.90968e-05	8.84566e-06	4.22829e-05
k__Bacteria	p__Actinobacteria	c__Actinobacteria_class	o__Micrococcales	f__Intrasporangiaceae	g__Knoellia		3.2257e-05	0.000146807	6.58275e-05	0.000291723	0.000356588	0.00021516	0.000143184	0.000182039	6.71105e-05	6.12128e-05	0.000347717	5.04516e-05
k__Bacteria	p__Actinobacteria	c__Actinobacteria_class	o__Micrococcales	f__Intrasporangiaceae	g__Knoellia	s__Knoellia_aerolata	1.89747e-05	9.73321e-05	3.95814e-05	9.36556e-05	0.000180126	5.0313e-05	6.01644e-05	0.000100995	2.17902e-05	0	8.80624e-05	0
k__Bacteria	p__Actinobacteria	c__Actinobacteria_class	o__Micrococcales	f__Intrasporangiaceae	g__Knoellia	s__Knoellia_flava	0	1.18462e-05	2.62461e-05	7.42752e-06	0.000176462	0.000164847	4.41833e-05	6.84467e-05	4.53203e-05	0	0.000171663	3.68766e-05
k__Bacteria	p__Actinobacteria	c__Actinobacteria_class	o__Micrococcales	f__Intrasporangiaceae	g__Knoellia	s__Knoellia_sinensis	1.32823e-05	0	0	0	0	0	3.88359e-05	1.25978e-05	0	6.12128e-05	8.79911e-05	1.3575e-05
k__Bacteria	p__Actinobacteria	c__Actinobacteria_class	o__Micrococcales	f__Intrasporangiaceae	g__Knoellia	s__Knoellia_sp._Soil729	0	3.76292e-05	0	0.00019064	0	0	0	0	0	0	0	0
k__Bacteria	p__Actinobacteria	c__Actinobacteria_class	o__Micrococcales	f__Intrasporangiaceae	g__Ornithinimicrobium		1.72852e-05	0	0	0	0	0	0	0	0	0	0	0
k__Bacteria	p__Actinobacteria	c__Actinobacteria_class	o__Micrococcales	f__Intrasporangiaceae	g__Ornithinimicrobium	s__Ornithinimicrobium_pekingense	1.72852e-05	0	0	0	0	0	0	0	0	0	0	0
k__Bacteria	p__Actinobacteria	c__Actinobacteria_class	o__Micrococcales	f__Intrasporangiaceae	g__Phycicoccus		0.000297557	0.000379793	0.000541431	0.000369661	4.30797e-05	7.34519e-05	8.90509e-05	0.000276718	1.89955e-05	1.30016e-05	8.41371e-05	0.000145821
k__Bacteria	p__Actinobacteria	c__Actinobacteria_class	o__Micrococcales	f__Intrasporangiaceae	g__Phycicoccus	s__Phycicoccus_jejuensis	0.000180632	0.0002851	0.000521508	0.0001103	4.30797e-05	7.34519e-05	7.89746e-05	0.000257905	8.51321e-06	1.30016e-05	3.63705e-05	7.70411e-05
k__Bacteria	p__Actinobacteria	c__Actinobacteria_class	o__Micrococcales	f__Intrasporangiaceae	g__Phycicoccus	s__Phycicoccus_noname	0.000116925	0	0	0.000259361	0	0	1.00763e-05	0	0	0	0	0
k__Bacteria	p__Actinobacteria	c__Actinobacteria_class	o__Micrococcales	f__Intrasporangiaceae	g__Phycicoccus	s__Phycicoccus_sp._Soil748	0	4.35167e-05	0	0	0	0	0	0	1.04822e-05	0	0	0
k__Bacteria	p__Actinobacteria	c__Actinobacteria_class	o__Micrococcales	f__Intrasporangiaceae	g__Phycicoccus	s__Phycicoccus_sp._Soil803	0	5.11757e-05	1.99226e-05	0	0	0	0	1.88128e-05	0	0	4.77666e-05	6.87801e-05
k__Bacteria	p__Actinobacteria	c__Actinobacteria_class	o__Micrococcales	f__Intrasporangiaceae	g__Serinicoccus		7.4391e-05	7.24092e-05	0.000270919	0.000141102	3.10245e-05	0.00118065	4.10178e-05	0.000105168	4.67329e-05	0.000100405	3.71146e-05	3.28567e-05
k__Bacteria	p__Actinobacteria	c__Actinobacteria_class	o__Micrococcales	f__Intrasporangiaceae	g__Serinicoccus	s__Serinicoccus_chungangensis	0	1.72891e-05	0	2.38885e-05	0	0.000164537	0	0	0	0	0	0
k__Bacteria	p__Actinobacteria	c__Actinobacteria_class	o__Micrococcales	f__Intrasporangiaceae	g__Serinicoccus	s__Serinicoccus_marinus	6.42965e-05	4.07449e-05	0.000161792	6.75573e-05	7.72221e-06	3.87763e-05	1.66228e-05	1.7974e-05	2.94438e-05	7.01426e-05	3.04246e-05	3.28567e-05
k__Bacteria	p__Actinobacteria	c__Actinobacteria_class	o__Micrococcales	f__Intrasporangiaceae	g__Serinicoccus	s__Serinicoccus_profundi	1.00945e-05	1.43752e-05	0.000109127	4.96559e-05	2.33023e-05	0.000977334	2.4395e-05	8.71941e-05	1.72891e-05	3.0262e-05	6.69e-06	0
k__Bacteria	p__Actinobacteria	c__Actinobacteria_class	o__Micrococcales	f__Intrasporangiaceae	g__Terrabacter		1.06934e-05	0.000103248	1.37944e-05	2.63491e-05	0	7.83007e-06	0.000158761	0	0	2.34492e-05	4.43199e-05	3.73204e-05
k__Bacteria	p__Actinobacteria	c__Actinobacteria_class	o__Micrococcales	f__Intrasporangiaceae	g__Terrabacter	s__Terrabacter_sp._28	0	7.81622e-05	9.60898e-06	1.13682e-05	0	7.83007e-06	0	0	0	1.0117e-05	3.83976e-06	3.73204e-05
k__Bacteria	p__Actinobacteria	c__Actinobacteria_class	o__Micrococcales	f__Intrasporangiaceae	g__Terrabacter	s__Terrabacter_sp._Root181	0	2.50861e-05	4.18543e-06	0	0	0	0.000114528	0	0	0	0	0
k__Bacteria	p__Actinobacteria	c__Actinobacteria_class	o__Micrococcales	f__Intrasporangiaceae	g__Terrabacter	s__Terrabacter_sp._Soil811	1.06934e-05	0	0	1.49809e-05	0	0	4.42335e-05	0	0	1.33322e-05	4.04801e-05	0
k__Bacteria	p__Actinobacteria	c__Actinobacteria_class	o__Micrococcales	f__Intrasporangiaceae	g__Terracoccus		0.000120892	5.90919e-05	2.15968e-05	4.36575e-05	6.90207e-05	0.00022451	0.000570506	9.45377e-05	5.15379e-05	4.09855e-05	9.4281e-05	7.63093e-06
k__Bacteria	p__Actinobacteria	c__Actinobacteria_class	o__Micrococcales	f__Intrasporangiaceae	g__Terracoccus	s__Terracoccus_sp._273MFTsu3.1	0.000120892	5.90919e-05	2.15968e-05	4.36575e-05	6.90207e-05	0.00022451	0.000570506	9.45377e-05	5.15379e-05	4.09855e-05	9.4281e-05	7.63093e-06
k__Bacteria	p__Actinobacteria	c__Actinobacteria_class	o__Micrococcales	f__Intrasporangiaceae	g__Tetrasphaera		0.00130903	0.00135443	0.00131128	0.000655653	0.000392352	0.00130938	0.00074146	0.000531425	0.000760121	0.001328	0.00115037	0.0011892
k__Bacteria	p__Actinobacteria	c__Actinobacteria_class	o__Micrococcales	f__Intrasporangiaceae	g__Tetrasphaera	s__Tetrasphaera_australiensis	0.000114364	0.000239016	0.000230389	0.000110699	0	4.43436e-05	4.12869e-05	3.83644e-05	0.000162934	0.000421199	0.000381505	0.000352071
k__Bacteria	p__Actinobacteria	c__Actinobacteria_class	o__Micrococcales	f__Intrasporangiaceae	g__Tetrasphaera	s__Tetrasphaera_elongata	0.000263207	0.000555764	0.000215847	8.05454e-05	4.67796e-05	0.000150322	0.000198905	0.000140184	8.26214e-05	0.000440563	0.000367682	0.000266724
k__Bacteria	p__Actinobacteria	c__Actinobacteria_class	o__Micrococcales	f__Intrasporangiaceae	g__Tetrasphaera	s__Tetrasphaera_japonica	0.000176787	0.000379295	0.000427169	0.000192174	0.00017398	0.000875576	0.000201113	8.36664e-05	0.000301008	0.000315989	0.00014156	0.000195582
k__Bacteria	p__Actinobacteria	c__Actinobacteria_class	o__Micrococcales	f__Intrasporangiaceae	g__Tetrasphaera	s__Tetrasphaera_jenkinsii	0.000331735	0.000139739	0.000414155	0.000272235	0.000171593	0.000239135	0.000258731	0.00026921	0.000213558	0.00012528	0.000202758	0.000292944
k__Bacteria	p__Actinobacteria	c__Actinobacteria_class	o__Micrococcales	f__Intrasporangiaceae	g__Tetrasphaera	s__Tetrasphaera_sp._Soil756	0.000422933	4.06156e-05	2.37174e-05	0	0	0	4.1425e-05	0	0	2.49714e-05	5.6865e-05	8.18811e-05
k__Bacteria	p__Actinobacteria	c__Actinobacteria_class	o__Micrococcales	f__Jonesiaceae			7.53324e-06	4.71143e-05	5.54e-05	8.92305e-05	0.000707228	4.96969e-06	4.971e-05	7.98765e-05	1.88905e-05	0.000188285	0.000304266	2.50413e-05
k__Bacteria	p__Actinobacteria	c__Actinobacteria_class	o__Micrococcales	f__Jonesiaceae	g__Jonesia		7.53324e-06	4.71143e-05	5.54e-05	8.92305e-05	0.000707228	4.96969e-06	4.971e-05	7.98765e-05	1.88905e-05	0.000188285	0.000304266	2.50413e-05
k__Bacteria	p__Actinobacteria	c__Actinobacteria_class	o__Micrococcales	f__Jonesiaceae	g__Jonesia	s__Jonesia_denitrificans	0	0	0	3.33538e-05	0.000707228	4.96969e-06	4.971e-05	6.30292e-05	9.69113e-06	0	0	0
k__Bacteria	p__Actinobacteria	c__Actinobacteria_class	o__Micrococcales	f__Jonesiaceae	g__Jonesia	s__Jonesia_quinghaiensis	7.53324e-06	4.71143e-05	5.54e-05	5.58767e-05	0	0	0	1.68473e-05	9.19934e-06	0.000188285	0.000304266	2.50413e-05
k__Bacteria	p__Actinobacteria	c__Actinobacteria_class	o__Micrococcales	f__Microbacteriaceae			0.0124247	0.0126407	0.0147982	0.0100176	0.0314682	0.0226918	0.0171231	0.0256655	0.00965795	0.0124086	0.0275367	0.0173136
k__Bacteria	p__Actinobacteria	c__Actinobacteria_class	o__Micrococcales	f__Microbacteriaceae	g__Agreia		0.000103017	0.000116792	0.00018357	5.82556e-05	0.00921687	0.000280273	0.000744023	0.00281791	0.00271314	0.000137389	0.00036135	0.000192892
k__Bacteria	p__Actinobacteria	c__Actinobacteria_class	o__Micrococcales	f__Microbacteriaceae	g__Agreia	s__Agreia_sp._Leaf210	0.000103017	0.000116792	0.00018357	5.82556e-05	0.00921687	0.000280273	0.000744023	0.00281791	0.00266994	0.000137389	2.79581e-05	0.000192892
k__Bacteria	p__Actinobacteria	c__Actinobacteria_class	o__Micrococcales	f__Microbacteriaceae	g__Agreia	s__Agreia_sp._Leaf283	0	0	0	0	0	0	0	0	0	0	0.000333392	0
k__Bacteria	p__Actinobacteria	c__Actinobacteria_class	o__Micrococcales	f__Microbacteriaceae	g__Agreia	s__Agreia_sp._Leaf335	0	0	0	0	0	0	0	0	4.32025e-05	0	0	0
k__Bacteria	p__Actinobacteria	c__Actinobacteria_class	o__Micrococcales	f__Microbacteriaceae	g__Agrococcus		0	3.6554e-05	0.000117401	8.83875e-05	8.6599e-06	0.000121758	3.10687e-05	5.03914e-05	0	4.49485e-05	8.52975e-06	0
k__Bacteria	p__Actinobacteria	c__Actinobacteria_class	o__Micrococcales	f__Microbacteriaceae	g__Agrococcus	s__Agrococcus_pavilionensis	0	3.6554e-05	0.000117401	8.83875e-05	8.6599e-06	0.000121758	3.10687e-05	5.03914e-05	0	4.49485e-05	8.52975e-06	0
k__Bacteria	p__Actinobacteria	c__Actinobacteria_class	o__Micrococcales	f__Microbacteriaceae	g__Agromyces		0.000457215	0.00074896	0.000525577	0.000373923	0.000200797	0.000288598	0.000541627	0.000842121	0.000504764	0.000693868	0.000818777	0.000578091
k__Bacteria	p__Actinobacteria	c__Actinobacteria_class	o__Micrococcales	f__Microbacteriaceae	g__Agromyces	s__Agromyces_italicus	7.42246e-05	0.000106616	0.000124516	9.53199e-05	6.76967e-05	0	3.02057e-06	0.000166571	5.35031e-05	0	1.17075e-05	0
k__Bacteria	p__Actinobacteria	c__Actinobacteria_class	o__Micrococcales	f__Microbacteriaceae	g__Agromyces	s__Agromyces_sp._Leaf222	5.50111e-05	0.000115432	0.000134356	4.33508e-05	0	4.6447e-05	2.84444e-05	3.78497e-05	2.09931e-05	0.000209627	0.000154899	3.86537e-05
k__Bacteria	p__Actinobacteria	c__Actinobacteria_class	o__Micrococcales	f__Microbacteriaceae	g__Agromyces	s__Agromyces_sp._NDB4Y10	3.90658e-05	3.87776e-05	1.51311e-05	7.16051e-05	0	0	6.60702e-06	0	4.48072e-05	8.44405e-05	0.000198086	0.000280896
k__Bacteria	p__Actinobacteria	c__Actinobacteria_class	o__Micrococcales	f__Microbacteriaceae	g__Agromyces	s__Agromyces_sp._Root81	1.54824e-05	1.56981e-05	5.50011e-05	1.08451e-05	1.86521e-05	1.2488e-05	0.000101649	0	0	6.4393e-05	0	0
k__Bacteria	p__Actinobacteria	c__Actinobacteria_class	o__Micrococcales	f__Microbacteriaceae	g__Agromyces	s__Agromyces_sp._Soil535	0.000229392	0.00037434	0.000196573	0.000128507	9.04409e-05	0.000169387	0.000401906	0.000600447	0.00022872	0.000279222	0.000419966	0.000195458
k__Bacteria	p__Actinobacteria	c__Actinobacteria_class	o__Micrococcales	f__Microbacteriaceae	g__Agromyces	s__Agromyces_subbeticus	4.40387e-05	9.80957e-05	0	2.42951e-05	2.40077e-05	6.0276e-05	0	3.7253e-05	0.000156741	5.61857e-05	3.4119e-05	6.30829e-05
k__Bacteria	p__Actinobacteria	c__Actinobacteria_class	o__Micrococcales	f__Microbacteriaceae	g__Aurantimicrobium		4.22288e-05	0.000144816	0.000278422	6.59237e-05	0.000507632	0.000440895	0.000578506	0.00024893	6.46863e-05	4.05347e-05	0.000233565	0.000195938
k__Bacteria	p__Actinobacteria	c__Actinobacteria_class	o__Micrococcales	f__Microbacteriaceae	g__Aurantimicrobium	s__Aurantimicrobium_minutum	4.22288e-05	0.000144816	0.000278422	6.59237e-05	0.000507632	0.000440895	0.000578506	0.00024893	6.46863e-05	4.05347e-05	0.000233565	0.000195938
k__Bacteria	p__Actinobacteria	c__Actinobacteria_class	o__Micrococcales	f__Microbacteriaceae	g__Clavibacter		0.000168705	8.55271e-05	3.55761e-05	9.65306e-05	1.16576e-05	0.000119223	0.000144878	6.71885e-05	4.89171e-05	8.95498e-05	0.000193846	0.000228272
k__Bacteria	p__Actinobacteria	c__Actinobacteria_class	o__Micrococcales	f__Microbacteriaceae	g__Clavibacter	s__Clavibacter_cf._michiganensis_LMG_26808	0	0	0	2.34139e-05	0	3.22536e-05	1.72833e-05	0	0	5.20927e-05	7.90837e-05	4.27029e-05
k__Bacteria	p__Actinobacteria	c__Actinobacteria_class	o__Micrococcales	f__Microbacteriaceae	g__Clavibacter	s__Clavibacter_michiganensis	0.000168705	8.55271e-05	3.55761e-05	7.31166e-05	1.16576e-05	8.69697e-05	0.000127594	6.71885e-05	4.89171e-05	3.74571e-05	0.000114762	0.000185569
k__Bacteria	p__Actinobacteria	c__Actinobacteria_class	o__Micrococcales	f__Microbacteriaceae	g__Cryobacterium		4.39647e-05	6.28035e-05	5.16354e-05	2.56196e-05	0.00010463	0.000411646	6.42856e-05	5.44754e-05	2.95378e-05	7.46523e-05	9.54655e-05	2.06011e-06
k__Bacteria	p__Actinobacteria	c__Actinobacteria_class	o__Micrococcales	f__Microbacteriaceae	g__Cryobacterium	s__Cryobacterium_roopkundense	0	5.8716e-05	3.97009e-05	2.56196e-05	5.85694e-06	0.000399976	4.62279e-05	4.77136e-05	0	6.45999e-05	1.73067e-05	0
k__Bacteria	p__Actinobacteria	c__Actinobacteria_class	o__Micrococcales	f__Microbacteriaceae	g__Cryobacterium	s__Cryobacterium_sp._MLB-32	4.39647e-05	4.08751e-06	1.19345e-05	0	9.87727e-05	1.16701e-05	1.80578e-05	6.76178e-06	2.95378e-05	1.00524e-05	7.81588e-05	2.06011e-06
k__Bacteria	p__Actinobacteria	c__Actinobacteria_class	o__Micrococcales	f__Microbacteriaceae	g__Cryocola		1.21329e-05	0	0	0	2.91439e-05	1.17075e-05	0	0	4.44488e-05	0	9.18588e-05	6.20013e-06
k__Bacteria	p__Actinobacteria	c__Actinobacteria_class	o__Micrococcales	f__Microbacteriaceae	g__Cryocola	s__Cryocola_sp._340MFSha3.1	1.21329e-05	0	0	0	2.91439e-05	1.17075e-05	0	0	4.44488e-05	0	9.18588e-05	6.20013e-06
k__Bacteria	p__Actinobacteria	c__Actinobacteria_class	o__Micrococcales	f__Microbacteriaceae	g__Curtobacterium		0.000283542	0.000796412	0.000352183	0.000238292	0.000337552	0.0006648	0.000271846	0.000276197	0.000323067	0.000532169	0.000205189	0.000422447
k__Bacteria	p__Actinobacteria	c__Actinobacteria_class	o__Micrococcales	f__Microbacteriaceae	g__Curtobacterium	s__Curtobacterium_citreum	5.15565e-05	0.000147828	9.48474e-05	8.30533e-05	5.32646e-05	0.000149278	0.000116788	4.90468e-05	4.41677e-05	0.000161272	1.96662e-05	0.000126691
k__Bacteria	p__Actinobacteria	c__Actinobacteria_class	o__Micrococcales	f__Microbacteriaceae	g__Curtobacterium	s__Curtobacterium_luteum	0	0	0	0	0.000113389	1.75191e-05	1.87754e-05	0	0	0	0	0
k__Bacteria	p__Actinobacteria	c__Actinobacteria_class	o__Micrococcales	f__Microbacteriaceae	g__Curtobacterium	s__Curtobacterium_noname	0	9.34387e-05	0.000109127	4.96559e-05	0	0	0	0	0	0.000106058	0	0
k__Bacteria	p__Actinobacteria	c__Actinobacteria_class	o__Micrococcales	f__Microbacteriaceae	g__Curtobacterium	s__Curtobacterium_oceanosedimentum	4.49038e-05	7.34178e-05	0.000102231	4.35884e-05	7.27314e-05	5.98994e-05	3.09187e-05	7.32154e-05	5.90106e-05	8.17751e-05	4.57857e-05	2.46556e-05
k__Bacteria	p__Actinobacteria	c__Actinobacteria_class	o__Micrococcales	f__Microbacteriaceae	g__Curtobacterium	s__Curtobacterium_sp._9128	0.000158601	0.000118358	2.31658e-05	5.62732e-05	9.39834e-06	0.000395178	3.05025e-05	8.20085e-05	4.9112e-05	1.38608e-05	0	5.68118e-05
k__Bacteria	p__Actinobacteria	c__Actinobacteria_class	o__Micrococcales	f__Microbacteriaceae	g__Curtobacterium	s__Curtobacterium_sp._B18	0	9.13851e-05	0	0	3.14906e-05	2.3719e-05	1.12977e-05	2.74862e-05	0	0	0	8.3742e-06
k__Bacteria	p__Actinobacteria	c__Actinobacteria_class	o__Micrococcales	f__Microbacteriaceae	g__Curtobacterium	s__Curtobacterium_sp._B8	1.63342e-05	3.31234e-05	0	5.72087e-06	0	7.88075e-06	5.63058e-06	0	8.47739e-05	7.12776e-05	5.79691e-05	0.000171116
k__Bacteria	p__Actinobacteria	c__Actinobacteria_class	o__Micrococcales	f__Microbacteriaceae	g__Curtobacterium	s__Curtobacterium_sp._Leaf154	0	0.000136729	2.28122e-05	0	5.72781e-05	0	6.8498e-06	4.44396e-05	0	0	9.11576e-06	0
k__Bacteria	p__Actinobacteria	c__Actinobacteria_class	o__Micrococcales	f__Microbacteriaceae	g__Curtobacterium	s__Curtobacterium_sp._Leaf261	6.2777e-06	7.37015e-05	0	0	0	0	4.32798e-06	0	0	8.6272e-05	2.38985e-05	1.92482e-05
k__Bacteria	p__Actinobacteria	c__Actinobacteria_class	o__Micrococcales	f__Microbacteriaceae	g__Curtobacterium	s__Curtobacterium_sp._MR_MD2014	0	2.84309e-05	0	0	0	0	0	0	0	1.16533e-05	2.6537e-05	9.55279e-06
k__Bacteria	p__Actinobacteria	c__Actinobacteria_class	o__Micrococcales	f__Microbacteriaceae	g__Curtobacterium	s__Curtobacterium_sp._UNCCL17	5.86892e-06	0	0	0	0	1.13263e-05	4.67556e-05	0	8.60032e-05	0	2.2217e-05	5.99827e-06
k__Bacteria	p__Actinobacteria	c__Actinobacteria_class	o__Micrococcales	f__Microbacteriaceae	g__Frigoribacterium		6.28142e-05	3.10496e-05	8.23556e-05	3.48898e-05	0.000184614	0.000222979	0.000229063	6.20904e-05	6.46543e-05	3.105e-05	5.41443e-05	1.85714e-05
k__Bacteria	p__Actinobacteria	c__Actinobacteria_class	o__Micrococcales	f__Microbacteriaceae	g__Frigoribacterium	s__Frigoribacterium_noname	4.20606e-05	1.42155e-05	3.32044e-05	0	0	0	9.66583e-06	1.56773e-05	3.4242e-05	0	1.32685e-05	1.43292e-05
k__Bacteria	p__Actinobacteria	c__Actinobacteria_class	o__Micrococcales	f__Microbacteriaceae	g__Frigoribacterium	s__Frigoribacterium_sp._Leaf186	2.07536e-05	1.68341e-05	4.91512e-05	3.48898e-05	2.79168e-05	9.61244e-05	3.14775e-05	4.64131e-05	3.04123e-05	3.105e-05	2.3569e-05	4.24219e-06
k__Bacteria	p__Actinobacteria	c__Actinobacteria_class	o__Micrococcales	f__Microbacteriaceae	g__Frigoribacterium	s__Frigoribacterium_sp._RIT-PI-h	0	0	0	0	0.000156697	0.000126855	0.000187919	0	0	0	1.73067e-05	0
k__Bacteria	p__Actinobacteria	c__Actinobacteria_class	o__Micrococcales	f__Microbacteriaceae	g__Frondihabitans		0.000190849	0.000339015	0.000257124	0.000119787	0.000267008	0.000168408	0.000156447	0.000125242	0.000116008	0.000269657	0.000425328	0.0001454
k__Bacteria	p__Actinobacteria	c__Actinobacteria_class	o__Micrococcales	f__Microbacteriaceae	g__Frondihabitans	s__Frondihabitans_sp._Leaf304	0.000183426	0.000339015	0.000168602	0.000119787	2.92003e-05	8.91117e-05	0.000125561	6.65506e-05	5.21278e-05	0.000214132	0.000284504	9.95226e-05
k__Bacteria	p__Actinobacteria	c__Actinobacteria_class	o__Micrococcales	f__Microbacteriaceae	g__Frondihabitans	s__Frondihabitans_sp._PAMC_28766	7.42246e-06	0	8.85218e-05	0	0.000237808	7.92959e-05	3.0886e-05	5.86911e-05	6.388e-05	5.55247e-05	0.000140824	4.58775e-05
k__Bacteria	p__Actinobacteria	c__Actinobacteria_class	o__Micrococcales	f__Microbacteriaceae	g__Glaciibacter		0.000596682	0.000297188	0.000440064	0.000258058	1.98659e-05	0.000727097	0.000740948	0.00123721	1.16042e-05	0.000193316	0.000303023	0.000117152
k__Bacteria	p__Actinobacteria	c__Actinobacteria_class	o__Micrococcales	f__Microbacteriaceae	g__Glaciibacter	s__Glaciibacter_superstes	0.000596682	0.000297188	0.000440064	0.000258058	1.98659e-05	0.000727097	0.000740948	0.00123721	1.16042e-05	0.000193316	0.000303023	0.000117152
k__Bacteria	p__Actinobacteria	c__Actinobacteria_class	o__Micrococcales	f__Microbacteriaceae	g__Gulosibacter		3.8945e-06	3.94874e-06	4.61172e-05	2.72801e-05	9.0929e-05	0	8.43842e-05	8.59764e-05	1.34522e-05	0.000294663	2.44309e-05	9.35946e-05
k__Bacteria	p__Actinobacteria	c__Actinobacteria_class	o__Micrococcales	f__Microbacteriaceae	g__Gulosibacter	s__Gulosibacter_molinativorax	3.8945e-06	3.94874e-06	4.61172e-05	2.72801e-05	9.0929e-05	0	8.43842e-05	8.59764e-05	1.34522e-05	0.000294663	2.44309e-05	9.35946e-05
k__Bacteria	p__Actinobacteria	c__Actinobacteria_class	o__Micrococcales	f__Microbacteriaceae	g__Herbiconiux		9.1059e-05	1.31896e-05	0.000101453	2.89055e-05	1.24988e-05	5.60493e-05	0.000148424	1.4546e-05	0	0	0	1.32951e-05
k__Bacteria	p__Actinobacteria	c__Actinobacteria_class	o__Micrococcales	f__Microbacteriaceae	g__Herbiconiux	s__Herbiconiux_sp._YR403	9.1059e-05	1.31896e-05	0.000101453	2.89055e-05	1.24988e-05	5.60493e-05	0.000148424	1.4546e-05	0	0	0	1.32951e-05
k__Bacteria	p__Actinobacteria	c__Actinobacteria_class	o__Micrococcales	f__Microbacteriaceae	g__Humibacter		1.30758e-05	4.46299e-05	0	2.05552e-05	0	0	3.60591e-05	0	0	9.1465e-06	7.42486e-05	8.24762e-05
k__Bacteria	p__Actinobacteria	c__Actinobacteria_class	o__Micrococcales	f__Microbacteriaceae	g__Humibacter	s__Humibacter_albus	1.30758e-05	4.46299e-05	0	2.05552e-05	0	0	3.60591e-05	0	0	9.1465e-06	7.42486e-05	8.24762e-05
k__Bacteria	p__Actinobacteria	c__Actinobacteria_class	o__Micrococcales	f__Microbacteriaceae	g__Leifsonia		0.000457004	0.00061371	0.00108085	0.000549172	0.00198373	0.00234159	0.00180191	0.0011787	0.000452752	0.000625932	0.000681298	0.00111263
k__Bacteria	p__Actinobacteria	c__Actinobacteria_class	o__Micrococcales	f__Microbacteriaceae	g__Leifsonia	s__Leifsonia_aquatica	0.000134871	0.000146904	0.000121109	5.98841e-05	0.000136763	0.000500415	0.00103331	3.78718e-05	6.76909e-05	9.28059e-05	0.000143027	0.000210291
k__Bacteria	p__Actinobacteria	c__Actinobacteria_class	o__Micrococcales	f__Microbacteriaceae	g__Leifsonia	s__Leifsonia_sp._109	8.35641e-06	0	0	0	3.21162e-05	0	0	0.000163522	8.16366e-05	0	7.90837e-06	0
k__Bacteria	p__Actinobacteria	c__Actinobacteria_class	o__Micrococcales	f__Microbacteriaceae	g__Leifsonia	s__Leifsonia_sp._Leaf264	0	2.32292e-05	0	3.21324e-05	8.29528e-05	0.000176436	6.01018e-05	0.000275611	0	1.75776e-05	0.000125994	5.55874e-05
k__Bacteria	p__Actinobacteria	c__Actinobacteria_class	o__Micrococcales	f__Microbacteriaceae	g__Leifsonia	s__Leifsonia_sp._Leaf325	0	4.65493e-05	0.000106728	0	0	0.000145457	6.33988e-05	0	0	1.4173e-05	7.13732e-05	0.000116183
k__Bacteria	p__Actinobacteria	c__Actinobacteria_class	o__Micrococcales	f__Microbacteriaceae	g__Leifsonia	s__Leifsonia_sp._Leaf336	0.000192453	4.47613e-05	0.000128499	6.35257e-05	1.44657e-05	0.000536647	2.39922e-05	3.71658e-05	4.78401e-05	5.05068e-05	8.64325e-05	7.3029e-05
k__Bacteria	p__Actinobacteria	c__Actinobacteria_class	o__Micrococcales	f__Microbacteriaceae	g__Leifsonia	s__Leifsonia_sp._Root112D2	0	0	0.000259585	7.49047e-05	0	1.03184e-05	6.0821e-05	5.08184e-05	6.5292e-06	0	0	0
k__Bacteria	p__Actinobacteria	c__Actinobacteria_class	o__Micrococcales	f__Microbacteriaceae	g__Leifsonia	s__Leifsonia_sp._Root227	4.74329e-05	6.52196e-05	3.35004e-05	0	0.000107377	0.000180367	0.000164586	5.26378e-05	0.000113227	2.54832e-05	8.0348e-05	0.000104888
k__Bacteria	p__Actinobacteria	c__Actinobacteria_class	o__Micrococcales	f__Microbacteriaceae	g__Leifsonia	s__Leifsonia_sp._Root4	0	7.22237e-05	3.83127e-05	2.13841e-05	0.000331217	5.98708e-05	5.53481e-05	0.000215893	1.24265e-05	0.000185969	0	8.84019e-05
k__Bacteria	p__Actinobacteria	c__Actinobacteria_class	o__Micrococcales	f__Microbacteriaceae	g__Leifsonia	s__Leifsonia_xyli	7.38902e-05	0.000214823	0.000393118	0.000297341	0.00127884	0.000732081	0.000340351	0.000345181	0.000123401	0.000239416	0.000166215	0.000464254
k__Bacteria	p__Actinobacteria	c__Actinobacteria_class	o__Micrococcales	f__Microbacteriaceae	g__Leucobacter		0.00187893	0.00152785	0.00283343	0.00267462	0.0105553	0.0090699	0.00492616	0.0110031	0.00157694	0.00359981	0.00177767	0.00356312
k__Bacteria	p__Actinobacteria	c__Actinobacteria_class	o__Micrococcales	f__Microbacteriaceae	g__Leucobacter	s__Leucobacter_chromiiresistens	0.00109055	0.00101003	0.00202603	0.00205173	0.00956901	0.00667804	0.00360189	0.00904961	0.000609788	0.00148995	0.0008726	0.00256963
k__Bacteria	p__Actinobacteria	c__Actinobacteria_class	o__Micrococcales	f__Microbacteriaceae	g__Leucobacter	s__Leucobacter_komagatae	0	0	0	0	0	6.76431e-06	0	0	8.5605e-06	0.00124982	0	0
k__Bacteria	p__Actinobacteria	c__Actinobacteria_class	o__Micrococcales	f__Microbacteriaceae	g__Leucobacter	s__Leucobacter_salsicius	5.17946e-05	0	0	0	2.16498e-05	0.000129875	0	0	0	0	2.13244e-05	0
k__Bacteria	p__Actinobacteria	c__Actinobacteria_class	o__Micrococcales	f__Microbacteriaceae	g__Leucobacter	s__Leucobacter_sp._Ag1	8.53305e-05	0.000102955	0.000291468	0.00019474	0.000531672	0.00101757	0.000322827	0.000912851	0.000242534	0.000101327	9.1406e-05	0.000165913
k__Bacteria	p__Actinobacteria	c__Actinobacteria_class	o__Micrococcales	f__Microbacteriaceae	g__Leucobacter	s__Leucobacter_sp._CBX130	1.28757e-05	0.00017964	1.79081e-05	7.09381e-05	0.000148463	0.00073931	0.000314985	0.000206306	1.22293e-05	8.07992e-05	4.47701e-05	0.000283301
k__Bacteria	p__Actinobacteria	c__Actinobacteria_class	o__Micrococcales	f__Microbacteriaceae	g__Leucobacter	s__Leucobacter_sp._CBX151	0	1.19569e-05	0.000129504	4.95631e-05	3.39921e-05	6.55617e-05	0.000138599	5.15687e-05	1.44008e-05	6.55499e-05	0	0
k__Bacteria	p__Actinobacteria	c__Actinobacteria_class	o__Micrococcales	f__Microbacteriaceae	g__Leucobacter	s__Leucobacter_sp._G161	0	6.30242e-06	7.36058e-06	4.35406e-05	1.51548e-05	0.000199975	0	0.000220422	0.000211872	6.90602e-05	0.000129417	3.26488e-05
k__Bacteria	p__Actinobacteria	c__Actinobacteria_class	o__Micrococcales	f__Microbacteriaceae	g__Leucobacter	s__Leucobacter_sp._PH1c	0.000403629	5.78939e-05	8.00048e-05	5.54154e-05	4.62743e-05	0	7.83312e-05	7.96152e-05	4.19871e-05	0.000192335	0.00027653	0.000100154
k__Bacteria	p__Actinobacteria	c__Actinobacteria_class	o__Micrococcales	f__Microbacteriaceae	g__Leucobacter	s__Leucobacter_sp._UCD-THU	0.000234751	0.000159072	0.000281154	0.000208698	0.000189095	0.000232802	0.000469528	0.000482694	0.00043557	0.000350973	0.000341626	0.000411472
k__Bacteria	p__Actinobacteria	c__Actinobacteria_class	o__Micrococcales	f__Microbacteriaceae	g__Microbacteriaceae_noname		0.000118295	1.71347e-05	5.33642e-05	7.10257e-05	4.32995e-05	4.34848e-05	8.93226e-05	5.66903e-05	4.81528e-05	4.91625e-05	0.00019725	5.75726e-05
k__Bacteria	p__Actinobacteria	c__Actinobacteria_class	o__Micrococcales	f__Microbacteriaceae	g__Microbacteriaceae_noname	s__Microbacteriaceae_bacterium_BACL28_MAG-120531-bin53	0.000118295	1.71347e-05	5.33642e-05	7.10257e-05	4.32995e-05	4.34848e-05	8.93226e-05	5.66903e-05	4.81528e-05	4.91625e-05	0.00019725	5.75726e-05
k__Bacteria	p__Actinobacteria	c__Actinobacteria_class	o__Micrococcales	f__Microbacteriaceae	g__Microbacterium		0.00591648	0.00664931	0.0067023	0.00350228	0.00696764	0.00678228	0.0054897	0.00598871	0.0030857	0.0046813	0.0208193	0.00929386
k__Bacteria	p__Actinobacteria	c__Actinobacteria_class	o__Micrococcales	f__Microbacteriaceae	g__Microbacterium	s__Microbacterium_aurum	0	0	0.000133627	0	0	0	0	0	0	0	0	0
k__Bacteria	p__Actinobacteria	c__Actinobacteria_class	o__Micrococcales	f__Microbacteriaceae	g__Microbacterium	s__Microbacterium_azadirachtae	0.000204988	0.00046634	0.000512795	0.000255488	8.59198e-05	0.000178189	0.000181164	0.000116987	0.000103206	0.000428367	0.000447974	0.000354898
k__Bacteria	p__Actinobacteria	c__Actinobacteria_class	o__Micrococcales	f__Microbacteriaceae	g__Microbacterium	s__Microbacterium_chocolatum	0.000539129	0.00036297	0.000306844	0.000213077	0.000140027	0.000146761	0.000272274	0.000152546	0.000169454	0.000137582	0.000869509	0.000314287
k__Bacteria	p__Actinobacteria	c__Actinobacteria_class	o__Micrococcales	f__Microbacteriaceae	g__Microbacterium	s__Microbacterium_enclense	0	4.31256e-05	0	0	0	0	0	0	0	0	0.000211591	0
k__Bacteria	p__Actinobacteria	c__Actinobacteria_class	o__Micrococcales	f__Microbacteriaceae	g__Microbacterium	s__Microbacterium_foliorum	6.90948e-05	5.65968e-05	6.7041e-05	6.91276e-05	8.07722e-05	6.68054e-05	0.000167417	9.41386e-05	3.09674e-05	0.000114029	0.000116279	0.000179519
k__Bacteria	p__Actinobacteria	c__Actinobacteria_class	o__Micrococcales	f__Microbacteriaceae	g__Microbacterium	s__Microbacterium_ginsengisoli	9.38919e-05	3.44169e-05	3.20478e-05	2.3001e-05	0.000284202	0.000475575	7.15233e-05	3.02625e-05	0	3.37422e-05	0.000243259	6.85972e-06
k__Bacteria	p__Actinobacteria	c__Actinobacteria_class	o__Micrococcales	f__Microbacteriaceae	g__Microbacterium	s__Microbacterium_gubbeenense	0.000131862	3.9165e-05	0.000196213	0.000135453	0.000196561	0.000208955	0.000166672	0.000255848	0.000164822	6.79191e-05	3.88499e-05	0.000179065
k__Bacteria	p__Actinobacteria	c__Actinobacteria_class	o__Micrococcales	f__Microbacteriaceae	g__Microbacterium	s__Microbacterium_hominis	2.00289e-05	0.000112887	0	0	0	0	1.0295e-05	0.000108535	0	0	0.000728692	0.000291354
k__Bacteria	p__Actinobacteria	c__Actinobacteria_class	o__Micrococcales	f__Microbacteriaceae	g__Microbacterium	s__Microbacterium_hydrocarbonoxydans	0	0.000161762	3.43494e-05	0	0	0	0	0	0	0	0.000181989	0
k__Bacteria	p__Actinobacteria	c__Actinobacteria_class	o__Micrococcales	f__Microbacteriaceae	g__Microbacterium	s__Microbacterium_indicum	0	0	0	0	7.48068e-05	2.59059e-06	0	0	0	0	0	0
k__Bacteria	p__Actinobacteria	c__Actinobacteria_class	o__Micrococcales	f__Microbacteriaceae	g__Microbacterium	s__Microbacterium_ketosireducens	1.06035e-05	0.000106274	0	1.14789e-05	0	0	0	0	0	0	0.00102445	0.000269124
k__Bacteria	p__Actinobacteria	c__Actinobacteria_class	o__Micrococcales	f__Microbacteriaceae	g__Microbacterium	s__Microbacterium_laevaniformans	2.27355e-05	3.6141e-06	1.34612e-05	0	0.000143842	0.00012001	8.62087e-05	3.8134e-05	1.38819e-05	1.4173e-05	0.000119344	3.27871e-05
k__Bacteria	p__Actinobacteria	c__Actinobacteria_class	o__Micrococcales	f__Microbacteriaceae	g__Microbacterium	s__Microbacterium_luticocti	5.3931e-05	9.84147e-05	5.63745e-05	5.82775e-05	7.30353e-05	1.73939e-05	0.000102718	2.10819e-05	0.000108935	0.000175836	0.000701029	0.000329724
k__Bacteria	p__Actinobacteria	c__Actinobacteria_class	o__Micrococcales	f__Microbacteriaceae	g__Microbacterium	s__Microbacterium_mangrovi	0.000592437	0.000128634	0.000280162	0.000177736	7.90687e-05	0.000142271	0.000203298	0.000138029	6.2808e-05	6.41249e-05	0.000220397	0.000378055
k__Bacteria	p__Actinobacteria	c__Actinobacteria_class	o__Micrococcales	f__Microbacteriaceae	g__Microbacterium	s__Microbacterium_maritypicum	0	0	0	0	0.000149423	3.22964e-06	0	0.000228812	1.00712e-05	2.57059e-05	0	0
k__Bacteria	p__Actinobacteria	c__Actinobacteria_class	o__Micrococcales	f__Microbacteriaceae	g__Microbacterium	s__Microbacterium_noname	9.05664e-05	0.000319169	0.000101711	0.000246843	1.04068e-05	6.27077e-05	2.61351e-05	4.84449e-05	6.61326e-06	0.000151814	0.00123239	0.000765403
k__Bacteria	p__Actinobacteria	c__Actinobacteria_class	o__Micrococcales	f__Microbacteriaceae	g__Microbacterium	s__Microbacterium_oleivorans	0	0.000143671	0	0	1.53467e-05	1.32345e-05	0	0	3.90099e-05	0	0.00037177	6.24068e-05
k__Bacteria	p__Actinobacteria	c__Actinobacteria_class	o__Micrococcales	f__Microbacteriaceae	g__Microbacterium	s__Microbacterium_oxydans	0	6.87845e-06	1.60666e-05	0	1.30364e-05	0.000134859	2.80621e-05	4.55148e-05	0	5.07483e-05	0.000300546	5.65626e-05
k__Bacteria	p__Actinobacteria	c__Actinobacteria_class	o__Micrococcales	f__Microbacteriaceae	g__Microbacterium	s__Microbacterium_paraoxydans	0.000227247	0.000361191	0.000233138	0.000182447	2.22867e-05	0.00014551	0.000141126	0.000114517	0.000123368	0.00037291	0.000405498	0.000223188
k__Bacteria	p__Actinobacteria	c__Actinobacteria_class	o__Micrococcales	f__Microbacteriaceae	g__Microbacterium	s__Microbacterium_profundi	0.00176974	7.21779e-05	0.000151961	0.000185071	4.46769e-05	4.22497e-05	9.15551e-05	7.83491e-05	0.000350251	0.000118412	0.000502334	0.000401275
k__Bacteria	p__Actinobacteria	c__Actinobacteria_class	o__Micrococcales	f__Microbacteriaceae	g__Microbacterium	s__Microbacterium_sp._11MF	0	0	0	0	0	0	0	0	0	0	6.14643e-05	0
k__Bacteria	p__Actinobacteria	c__Actinobacteria_class	o__Micrococcales	f__Microbacteriaceae	g__Microbacterium	s__Microbacterium_sp._292MF	0	1.1322e-05	3.96689e-05	2.29578e-05	0	1.0775e-05	1.12977e-05	0	0	4.51462e-05	0.000697885	0.000300068
k__Bacteria	p__Actinobacteria	c__Actinobacteria_class	o__Micrococcales	f__Microbacteriaceae	g__Microbacterium	s__Microbacterium_sp._Ag1	0	0	0	0	0	0	0	0	0	0	1.95765e-05	0
k__Bacteria	p__Actinobacteria	c__Actinobacteria_class	o__Micrococcales	f__Microbacteriaceae	g__Microbacterium	s__Microbacterium_sp._B19	0	0	0	0	0	0	0	0	0	0	0.000242091	7.99769e-05
k__Bacteria	p__Actinobacteria	c__Actinobacteria_class	o__Micrococcales	f__Microbacteriaceae	g__Microbacterium	s__Microbacterium_sp._B24	0	1.8277e-05	0	0	0	0	0	0	0	1.11574e-05	0.000124619	0
k__Bacteria	p__Actinobacteria	c__Actinobacteria_class	o__Micrococcales	f__Microbacteriaceae	g__Microbacterium	s__Microbacterium_sp._C448	0	0	0	0	0	0	0	0	0	2.185e-05	0.000356067	0
k__Bacteria	p__Actinobacteria	c__Actinobacteria_class	o__Micrococcales	f__Microbacteriaceae	g__Microbacterium	s__Microbacterium_sp._CF335	7.19467e-05	0.000449099	0.000174368	0.000171726	0	1.14148e-05	3.03333e-05	2.78491e-05	1.92611e-05	0.000122002	0.000976675	0.00019107
k__Bacteria	p__Actinobacteria	c__Actinobacteria_class	o__Micrococcales	f__Microbacteriaceae	g__Microbacterium	s__Microbacterium_sp._CGR1	4.24141e-06	0	0	0	0.000191548	2.04634e-06	6.07602e-06	7.2988e-05	0.000213315	0	0	0
k__Bacteria	p__Actinobacteria	c__Actinobacteria_class	o__Micrococcales	f__Microbacteriaceae	g__Microbacterium	s__Microbacterium_sp._CH1	0	1.13724e-05	0	0	0	0	0	0	0	1.14832e-05	0.000353232	0
k__Bacteria	p__Actinobacteria	c__Actinobacteria_class	o__Micrococcales	f__Microbacteriaceae	g__Microbacterium	s__Microbacterium_sp._CH12i	0	4.12707e-05	1.60666e-05	3.80161e-05	0	0	0	0	0	3.34761e-05	6.9271e-05	9.70687e-05
k__Bacteria	p__Actinobacteria	c__Actinobacteria_class	o__Micrococcales	f__Microbacteriaceae	g__Microbacterium	s__Microbacterium_sp._G3	9.97654e-05	6.97982e-05	4.06036e-05	2.40731e-05	7.75223e-05	4.16323e-05	9.7366e-05	9.09668e-05	0.000104702	8.02748e-05	0.000290403	0.000213162
k__Bacteria	p__Actinobacteria	c__Actinobacteria_class	o__Micrococcales	f__Microbacteriaceae	g__Microbacterium	s__Microbacterium_sp._H83	0	0	0	0	0	8.80175e-05	0	0	0	0	0	0
k__Bacteria	p__Actinobacteria	c__Actinobacteria_class	o__Micrococcales	f__Microbacteriaceae	g__Microbacterium	s__Microbacterium_sp._HM58-2	5.70313e-05	0.000115651	5.06507e-05	5.51884e-05	0	0	0	0	0.000356929	0.000231091	0.000543114	0.000575596
k__Bacteria	p__Actinobacteria	c__Actinobacteria_class	o__Micrococcales	f__Microbacteriaceae	g__Microbacterium	s__Microbacterium_sp._Leaf161	6.57197e-05	7.32985e-05	6.22582e-05	6.44492e-05	4.42016e-05	0.000126831	9.96789e-05	0.00011758	5.61783e-05	6.55499e-05	4.35372e-05	5.37345e-05
k__Bacteria	p__Actinobacteria	c__Actinobacteria_class	o__Micrococcales	f__Microbacteriaceae	g__Microbacterium	s__Microbacterium_sp._Leaf203	0	3.93659e-05	2.29876e-05	2.71962e-05	0	0	1.33835e-05	0	0	0	0.000117252	0
k__Bacteria	p__Actinobacteria	c__Actinobacteria_class	o__Micrococcales	f__Microbacteriaceae	g__Microbacterium	s__Microbacterium_sp._Leaf288	6.60638e-06	0.00011855	3.91151e-06	4.62762e-06	1.58689e-05	3.18737e-05	3.18821e-05	0.000151438	8.06749e-06	0	0.000351767	6.75197e-06
k__Bacteria	p__Actinobacteria	c__Actinobacteria_class	o__Micrococcales	f__Microbacteriaceae	g__Microbacterium	s__Microbacterium_sp._Leaf347	0	0	0	0	0	0	0	0	0	0	0.000133358	6.54633e-05
k__Bacteria	p__Actinobacteria	c__Actinobacteria_class	o__Micrococcales	f__Microbacteriaceae	g__Microbacterium	s__Microbacterium_sp._Leaf436	7.72542e-05	0.000124023	9.91049e-05	4.50957e-05	0	3.10606e-05	3.10687e-05	2.87951e-05	0	5.66873e-05	0.00014988	0.000150998
k__Bacteria	p__Actinobacteria	c__Actinobacteria_class	o__Micrococcales	f__Microbacteriaceae	g__Microbacterium	s__Microbacterium_sp._MEJ108Y	3.25006e-05	4.51863e-05	0.000115413	7.15259e-05	0.000116754	3.66433e-05	0.000116723	0.000271099	2.06831e-05	2.11168e-05	1.60291e-05	0.00011332
k__Bacteria	p__Actinobacteria	c__Actinobacteria_class	o__Micrococcales	f__Microbacteriaceae	g__Microbacterium	s__Microbacterium_sp._No._7	0.000343666	0.00086559	0.00219474	0.000665708	0.00471601	0.00288204	0.00220276	0.00290624	0.000327812	0.000497359	0.000307031	0.000817948
k__Bacteria	p__Actinobacteria	c__Actinobacteria_class	o__Micrococcales	f__Microbacteriaceae	g__Microbacterium	s__Microbacterium_sp._PAMC_28756	0.000277606	0.00062876	0.000350405	0.000234844	1.36226e-05	8.55707e-05	0.000124264	3.58168e-05	0.000275104	0.00058267	0.000482554	0.000333424
k__Bacteria	p__Actinobacteria	c__Actinobacteria_class	o__Micrococcales	f__Microbacteriaceae	g__Microbacterium	s__Microbacterium_sp._Root166	5.74342e-05	0.000278404	7.96089e-05	7.24488e-06	3.38426e-05	7.25827e-05	2.49569e-05	1.15652e-05	1.26302e-05	9.82594e-05	0.00130634	0.000385864
k__Bacteria	p__Actinobacteria	c__Actinobacteria_class	o__Micrococcales	f__Microbacteriaceae	g__Microbacterium	s__Microbacterium_sp._Root180	9.72531e-05	0.000302346	0.000433193	0.000118044	8.31476e-05	0.000728563	0.000200908	0.000134137	3.55005e-05	0.000288764	0.00170026	0.0005337
k__Bacteria	p__Actinobacteria	c__Actinobacteria_class	o__Micrococcales	f__Microbacteriaceae	g__Microbacterium	s__Microbacterium_sp._Root53	0.000168842	0.000285046	0.000343716	0.00017494	5.95824e-05	0.000121024	0.000246596	0.00011487	0.000114613	0.000302706	0.000390091	0.000194687
k__Bacteria	p__Actinobacteria	c__Actinobacteria_class	o__Micrococcales	f__Microbacteriaceae	g__Microbacterium	s__Microbacterium_sp._Root553	3.91375e-05	7.12099e-05	0.000105119	9.20703e-06	0	0.000161189	0.000142147	3.57566e-05	0	1.56537e-05	1.24392e-05	0
k__Bacteria	p__Actinobacteria	c__Actinobacteria_class	o__Micrococcales	f__Microbacteriaceae	g__Microbacterium	s__Microbacterium_sp._Root61	6.84339e-05	0.000343077	7.79086e-05	4.6722e-05	0.000101893	3.96966e-05	3.57994e-06	2.04868e-05	0.000201442	0.000178579	0.00112185	0.000251109
k__Bacteria	p__Actinobacteria	c__Actinobacteria_class	o__Micrococcales	f__Microbacteriaceae	g__Microbacterium	s__Microbacterium_sp._SA39	0.000122904	7.13197e-05	0.000111403	4.44284e-05	0	4.06611e-05	2.96394e-05	1.43975e-05	3.14467e-05	0.000120398	8.22696e-05	7.54792e-05
k__Bacteria	p__Actinobacteria	c__Actinobacteria_class	o__Micrococcales	f__Microbacteriaceae	g__Microbacterium	s__Microbacterium_sp._SUBG005	0	0	0	0	0	0	0	0	0	0	6.91358e-05	6.78751e-06
k__Bacteria	p__Actinobacteria	c__Actinobacteria_class	o__Micrococcales	f__Microbacteriaceae	g__Microbacterium	s__Microbacterium_sp._T32	5.09106e-05	7.75389e-06	9.05574e-06	1.07136e-05	0	1.71984e-05	2.10466e-05	3.42051e-05	1.24265e-05	9.53454e-06	0.000246321	0.000244141
k__Bacteria	p__Actinobacteria	c__Actinobacteria_class	o__Micrococcales	f__Microbacteriaceae	g__Microbacterium	s__Microbacterium_sp._TNHR37B	1.92192e-05	3.06778e-05	0	0	0	0	2.90945e-06	0	0	0	0.000709161	2.61411e-05
k__Bacteria	p__Actinobacteria	c__Actinobacteria_class	o__Micrococcales	f__Microbacteriaceae	g__Microbacterium	s__Microbacterium_sp._TS-1	8.35641e-06	0	0	0	0	0	0	0	0	0	0.000191997	2.56217e-05
k__Bacteria	p__Actinobacteria	c__Actinobacteria_class	o__Micrococcales	f__Microbacteriaceae	g__Microbacterium	s__Microbacterium_sp._UCD-TDU	4.60518e-06	0	1.20016e-05	0	8.40706e-05	3.4229e-05	0.000137159	0.000278589	0	2.29664e-05	0	5.17923e-05
k__Bacteria	p__Actinobacteria	c__Actinobacteria_class	o__Micrococcales	f__Microbacteriaceae	g__Microbacterium	s__Microbacterium_sp._XT11	4.20606e-05	1.70586e-05	9.96131e-06	1.98624e-05	1.61652e-05	5.47225e-05	0.000128724	0.000126828	5.84038e-05	5.30292e-05	3.18444e-05	7.51558e-05
k__Bacteria	p__Actinobacteria	c__Actinobacteria_class	o__Micrococcales	f__Microbacteriaceae	g__Microbacterium	s__Microbacterium_sp._oral_taxon_186	0	0	0	0	0	0	0	0	0	0	0	0
k__Bacteria	p__Actinobacteria	c__Actinobacteria_class	o__Micrococcales	f__Microbacteriaceae	g__Microbacterium	s__Microbacterium_testaceum	0.000349456	6.78384e-05	0.000101591	6.54722e-05	0	5.19102e-05	4.17974e-05	1.72724e-05	1.756e-05	4.48205e-05	0.000395554	0.000220713
k__Bacteria	p__Actinobacteria	c__Actinobacteria_class	o__Micrococcales	f__Microbacteriaceae	g__Microbacterium	s__Microbacterium_trichothecenolyticum	1.94126e-05	1.07062e-05	0.00011277	2.22359e-05	0	0.000352254	0.000196964	2.66219e-05	2.90734e-05	1.13588e-05	0.000717868	3.78925e-05
k__Bacteria	p__Actinobacteria	c__Actinobacteria_class	o__Micrococcales	f__Microbacteriaceae	g__Microbacterium	s__Microbacterium_yannicii	5.86892e-06	3.5025e-05	0	0	0	0	0	0	7.16693e-06	0	0.000792455	0.00032169
k__Bacteria	p__Actinobacteria	c__Actinobacteria_class	o__Micrococcales	f__Microbacteriaceae	g__Microcella		0.000232043	0.000140692	0.000407099	7.90121e-05	0.000309425	0.000475375	0.000278668	0.000457427	1.00058e-05	0.000117188	0.000189433	0.000203203
k__Bacteria	p__Actinobacteria	c__Actinobacteria_class	o__Micrococcales	f__Microbacteriaceae	g__Microcella	s__Microcella_alkaliphila	0.000232043	0.000140692	0.000407099	7.90121e-05	0.000309425	0.000475375	0.000278668	0.000457427	1.00058e-05	0.000117188	0.000189433	0.000203203
k__Bacteria	p__Actinobacteria	c__Actinobacteria_class	o__Micrococcales	f__Microbacteriaceae	g__Microterricola		9.14459e-05	6.40169e-05	7.33348e-05	4.59273e-05	0.000126299	7.46979e-06	1.15066e-05	3.46247e-05	0.000225845	0.000141161	0.000126831	0.000237359
k__Bacteria	p__Actinobacteria	c__Actinobacteria_class	o__Micrococcales	f__Microbacteriaceae	g__Microterricola	s__Microterricola_viridarii	9.14459e-05	6.40169e-05	7.33348e-05	4.59273e-05	0.000126299	7.46979e-06	1.15066e-05	3.46247e-05	0.000225845	0.000141161	0.000126831	0.000237359
k__Bacteria	p__Actinobacteria	c__Actinobacteria_class	o__Micrococcales	f__Microbacteriaceae	g__Mycetocola		1.91185e-05	8.64454e-05	0	2.38885e-05	0	6.85958e-05	4.08415e-06	0.000128269	0	0	0	0
k__Bacteria	p__Actinobacteria	c__Actinobacteria_class	o__Micrococcales	f__Microbacteriaceae	g__Mycetocola	s__Mycetocola_saprophilus	1.91185e-05	8.64454e-05	0	2.38885e-05	0	6.85958e-05	4.08415e-06	0.000128269	0	0	0	0
k__Bacteria	p__Actinobacteria	c__Actinobacteria_class	o__Micrococcales	f__Microbacteriaceae	g__Plantibacter		0.00127032	0.000534157	0.000613778	0.00133325	0.000288026	0	1.54705e-05	3.11814e-05	5.18818e-05	0.000158909	0.000284468	7.71512e-05
k__Bacteria	p__Actinobacteria	c__Actinobacteria_class	o__Micrococcales	f__Microbacteriaceae	g__Plantibacter	s__Plantibacter_sp._H53	0.00127032	0.000534157	0.000613778	0.00133325	0.000288026	0	1.54705e-05	3.11814e-05	5.18818e-05	0.000158909	0.000284468	7.71512e-05
k__Bacteria	p__Actinobacteria	c__Actinobacteria_class	o__Micrococcales	f__Microbacteriaceae	g__Pseudoclavibacter		0.000161814	0.000101054	0.0002593	0.000111274	4.45702e-05	0.000126893	8.68469e-05	0.000501789	9.86361e-05	0.000221817	0.000198137	0.000184903
k__Bacteria	p__Actinobacteria	c__Actinobacteria_class	o__Micrococcales	f__Microbacteriaceae	g__Pseudoclavibacter	s__Pseudoclavibacter_faecalis	0	0	0.000153814	2.59963e-05	0	1.79055e-05	0	0.000457233	1.10855e-05	0	6.07202e-05	0
k__Bacteria	p__Actinobacteria	c__Actinobacteria_class	o__Micrococcales	f__Microbacteriaceae	g__Pseudoclavibacter	s__Pseudoclavibacter_soli	0.000161814	0.000101054	0.000105486	8.52779e-05	4.45702e-05	0.000108988	8.68469e-05	4.45566e-05	8.75506e-05	0.000221817	0.000137417	0.000184903
k__Bacteria	p__Actinobacteria	c__Actinobacteria_class	o__Micrococcales	f__Microbacteriaceae	g__Rathayibacter		0.000108384	0.000106503	0.000219957	0.00010917	3.20277e-05	0.000149094	0.000323122	0.000314484	9.60913e-05	0.000126753	0.00011864	0.000154134
k__Bacteria	p__Actinobacteria	c__Actinobacteria_class	o__Micrococcales	f__Microbacteriaceae	g__Rathayibacter	s__Rathayibacter_sp._Leaf299	1.19039e-05	0	0	1.66769e-05	0	0	2.87239e-05	1.33109e-05	0	0	1.12657e-05	6.08315e-06
k__Bacteria	p__Actinobacteria	c__Actinobacteria_class	o__Micrococcales	f__Microbacteriaceae	g__Rathayibacter	s__Rathayibacter_tanaceti	4.00577e-05	7.52986e-05	0.000105218	3.91467e-05	2.60554e-05	7.77045e-05	0.000120189	0.00015346	1.63057e-05	8.83819e-05	4.50092e-05	8.48328e-05
k__Bacteria	p__Actinobacteria	c__Actinobacteria_class	o__Micrococcales	f__Microbacteriaceae	g__Rathayibacter	s__Rathayibacter_toxicus	0	0	3.32044e-05	0	0	0	3.86633e-05	0	3.4242e-05	0	0	0
k__Bacteria	p__Actinobacteria	c__Actinobacteria_class	o__Micrococcales	f__Microbacteriaceae	g__Rathayibacter	s__Rathayibacter_tritici	5.64228e-05	3.12047e-05	8.15348e-05	5.33461e-05	5.97235e-06	7.13897e-05	0.000135546	0.000147713	4.55436e-05	3.83707e-05	6.23649e-05	6.32185e-05
k__Bacteria	p__Actinobacteria	c__Actinobacteria_class	o__Micrococcales	f__Microbacteriaceae	g__Rhodoluna		8.31358e-05	7.22051e-05	5.51175e-05	3.62454e-05	0.000125991	9.26739e-05	0.000179965	8.09392e-05	7.76655e-05	0.000217145	0.000104126	0.000252415
k__Bacteria	p__Actinobacteria	c__Actinobacteria_class	o__Micrococcales	f__Microbacteriaceae	g__Rhodoluna	s__Rhodoluna_lacicola	8.31358e-05	7.22051e-05	5.51175e-05	3.62454e-05	0.000125991	9.26739e-05	0.000179965	8.09392e-05	7.76655e-05	0.000217145	0.000104126	0.000252415
k__Bacteria	p__Actinobacteria	c__Actinobacteria_class	o__Micrococcales	f__Microbacteriaceae	g__Salinibacterium		6.60638e-06	6.69838e-06	0	4.53318e-05	0	2.10323e-05	8.73394e-05	7.38722e-06	0	5.84612e-05	7.68586e-05	8.08685e-05
k__Bacteria	p__Actinobacteria	c__Actinobacteria_class	o__Micrococcales	f__Microbacteriaceae	g__Salinibacterium	s__Salinibacterium_sp._PAMC_21357	6.60638e-06	6.69838e-06	0	4.53318e-05	0	2.10323e-05	8.73394e-05	7.38722e-06	0	5.84612e-05	7.68586e-05	8.08685e-05
k__Bacteria	p__Actinobacteria	c__Actinobacteria_class	o__Micrococcales	f__Microbacteriaceae	g__Yonghaparkia		1.19039e-05	0	2.81924e-05	0	0	0	5.74479e-05	0	0	0	7.29767e-05	0
k__Bacteria	p__Actinobacteria	c__Actinobacteria_class	o__Micrococcales	f__Microbacteriaceae	g__Yonghaparkia	s__Yonghaparkia_noname	0	0	0	0	0	0	0	0	0	0	7.29767e-05	0
k__Bacteria	p__Actinobacteria	c__Actinobacteria_class	o__Micrococcales	f__Microbacteriaceae	g__Yonghaparkia	s__Yonghaparkia_sp._Root332	1.19039e-05	0	2.81924e-05	0	0	0	5.74479e-05	0	0	0	0	0
k__Bacteria	p__Actinobacteria	c__Actinobacteria_class	o__Micrococcales	f__Micrococcaceae			0.00741077	0.00555154	0.0103656	0.00784891	0.0160059	0.0206889	0.0117121	0.0173179	0.00896364	0.00625571	0.00606713	0.00519871
k__Bacteria	p__Actinobacteria	c__Actinobacteria_class	o__Micrococcales	f__Micrococcaceae	g__Acaricomes		0.00011676	2.0888e-05	0	0.000272967	7.2598e-06	0.000213697	4.971e-05	1.68977e-05	5.35799e-05	0	2.43707e-05	0
k__Bacteria	p__Actinobacteria	c__Actinobacteria_class	o__Micrococcales	f__Micrococcaceae	g__Acaricomes	s__Acaricomes_phytoseiuli	0.00011676	2.0888e-05	0	0.000272967	7.2598e-06	0.000213697	4.971e-05	1.68977e-05	5.35799e-05	0	2.43707e-05	0
k__Bacteria	p__Actinobacteria	c__Actinobacteria_class	o__Micrococcales	f__Micrococcaceae	g__Arthrobacter		0.00333755	0.00291366	0.0056546	0.00407928	0.0124863	0.0176444	0.00811113	0.0138823	0.0065746	0.00331257	0.00293823	0.00254091
k__Bacteria	p__Actinobacteria	c__Actinobacteria_class	o__Micrococcales	f__Micrococcaceae	g__Arthrobacter	s__Arthrobacter_alpinus	2.01354e-05	6.80527e-06	3.17914e-05	2.82088e-05	1.28977e-05	3.88588e-05	4.97487e-05	0.000127587	0	9.20488e-05	0.000122329	1.37194e-05
k__Bacteria	p__Actinobacteria	c__Actinobacteria_class	o__Micrococcales	f__Micrococcaceae	g__Arthrobacter	s__Arthrobacter_castelli	8.77989e-05	6.30242e-06	3.18556e-05	2.28588e-05	5.00248e-05	0	2.62477e-05	0	0.000189765	1.54995e-05	0.000175082	7.94105e-05
k__Bacteria	p__Actinobacteria	c__Actinobacteria_class	o__Micrococcales	f__Micrococcaceae	g__Arthrobacter	s__Arthrobacter_globiformis	1.13677e-05	0	0	0	0	0	0	0	0	0	0	0
k__Bacteria	p__Actinobacteria	c__Actinobacteria_class	o__Micrococcales	f__Micrococcaceae	g__Arthrobacter	s__Arthrobacter_nitrophenolicus	2.47415e-05	0	0	5.19927e-05	0	0	5.1172e-05	0	6.04271e-05	1.54235e-05	3.51225e-05	3.79302e-05
k__Bacteria	p__Actinobacteria	c__Actinobacteria_class	o__Micrococcales	f__Micrococcaceae	g__Arthrobacter	s__Arthrobacter_noname	0	0	0	0	0	0	0	0	0	0	3.14254e-05	0
k__Bacteria	p__Actinobacteria	c__Actinobacteria_class	o__Micrococcales	f__Micrococcaceae	g__Arthrobacter	s__Arthrobacter_sanguinis	8.17962e-05	0.000148761	0.000161496	0.000191691	0.00019689	4.5243e-05	8.0949e-05	8.42597e-05	4.35737e-05	4.79378e-05	4.87314e-05	7.57654e-05
k__Bacteria	p__Actinobacteria	c__Actinobacteria_class	o__Micrococcales	f__Micrococcaceae	g__Arthrobacter	s__Arthrobacter_sp._11W110_air	0.000156748	0.00027548	3.71229e-05	0.000256196	0	0	3.60217e-06	0	6.3805e-06	2.28e-05	2.71963e-05	1.06801e-05
k__Bacteria	p__Actinobacteria	c__Actinobacteria_class	o__Micrococcales	f__Micrococcaceae	g__Arthrobacter	s__Arthrobacter_sp._161MFSha2.1	2.26335e-05	0	6.70044e-06	8.71984e-05	0	1.092e-05	0	0	6.90982e-06	0	0	1.15662e-05
k__Bacteria	p__Actinobacteria	c__Actinobacteria_class	o__Micrococcales	f__Micrococcaceae	g__Arthrobacter	s__Arthrobacter_sp._162MFSha1.1	2.95739e-05	2.74869e-05	1.16734e-05	3.10737e-05	0	2.37808e-06	0	1.92904e-05	7.82483e-05	4.60898e-05	0.000114285	0.000115865
k__Bacteria	p__Actinobacteria	c__Actinobacteria_class	o__Micrococcales	f__Micrococcaceae	g__Arthrobacter	s__Arthrobacter_sp._31Y	0	0	0	0	0	7.30545e-05	8.69925e-06	0	0	0	0	0
k__Bacteria	p__Actinobacteria	c__Actinobacteria_class	o__Micrococcales	f__Micrococcaceae	g__Arthrobacter	s__Arthrobacter_sp._35/47	0	1.86772e-05	4.36262e-05	0	8.84954e-06	3.55496e-05	0.000107947	4.11959e-05	0	0	0	0
k__Bacteria	p__Actinobacteria	c__Actinobacteria_class	o__Micrococcales	f__Micrococcaceae	g__Arthrobacter	s__Arthrobacter_sp._35W	0	0	5.67417e-05	2.23766e-05	1.53467e-05	0	0	0	0	0	1.5116e-05	0
k__Bacteria	p__Actinobacteria	c__Actinobacteria_class	o__Micrococcales	f__Micrococcaceae	g__Arthrobacter	s__Arthrobacter_sp._AK-YN10	3.17117e-05	4.96851e-05	3.75518e-05	8.58131e-05	7.55009e-05	0.000158928	4.85653e-05	5.47945e-05	7.74506e-05	9.97595e-05	0.000206053	0.000150754
k__Bacteria	p__Actinobacteria	c__Actinobacteria_class	o__Micrococcales	f__Micrococcaceae	g__Arthrobacter	s__Arthrobacter_sp._ATCC_21022	1.58099e-05	4.22441e-05	2.81924e-05	3.19206e-05	3.43128e-05	0.000144659	3.26991e-05	5.20998e-05	7.26835e-06	6.67867e-05	3.65255e-05	6.3778e-05
k__Bacteria	p__Actinobacteria	c__Actinobacteria_class	o__Micrococcales	f__Micrococcaceae	g__Arthrobacter	s__Arthrobacter_sp._Br18	7.12317e-05	0	6.02499e-05	1.4256e-05	0	9.81916e-05	1.4031e-05	5.68935e-05	0	0	1.92607e-05	0
k__Bacteria	p__Actinobacteria	c__Actinobacteria_class	o__Micrococcales	f__Micrococcaceae	g__Arthrobacter	s__Arthrobacter_sp._ERGS1:01	5.02812e-05	6.06922e-05	5.38705e-05	6.70873e-06	1.13573e-05	2.28117e-05	3.5125e-05	0.000226119	5.84778e-05	0.000226875	4.30534e-05	2.69182e-05
k__Bacteria	p__Actinobacteria	c__Actinobacteria_class	o__Micrococcales	f__Micrococcaceae	g__Arthrobacter	s__Arthrobacter_sp._Edens01	5.55867e-05	5.63609e-06	0	6.18094e-05	0.0034342	6.43652e-05	0.000104141	0.00119341	0.00350943	0.000187024	4.31706e-05	0.000204085
k__Bacteria	p__Actinobacteria	c__Actinobacteria_class	o__Micrococcales	f__Micrococcaceae	g__Arthrobacter	s__Arthrobacter_sp._EpRS66	0.000116835	6.16003e-05	0.000159737	4.58306e-05	0.000461688	1.96383e-05	5.01788e-05	5.86292e-05	5.707e-06	0	2.21142e-05	0.000116518
k__Bacteria	p__Actinobacteria	c__Actinobacteria_class	o__Micrococcales	f__Micrococcaceae	g__Arthrobacter	s__Arthrobacter_sp._EpRS71	0.000819379	0.00075696	0.00216325	0.00118122	0.00215934	0.00789146	0.00452505	0.00710211	0.000677158	0.000755595	0.000655255	0.000350555
k__Bacteria	p__Actinobacteria	c__Actinobacteria_class	o__Micrococcales	f__Micrococcaceae	g__Arthrobacter	s__Arthrobacter_sp._H14	9.75992e-05	0.000169643	3.30209e-05	1.95332e-05	0	0	4.80621e-06	0	0.000170264	0.000217293	9.89639e-05	0.000106875
k__Bacteria	p__Actinobacteria	c__Actinobacteria_class	o__Micrococcales	f__Micrococcaceae	g__Arthrobacter	s__Arthrobacter_sp._H5	6.26212e-06	1.9048e-05	7.41537e-06	0	0.000192301	6.85958e-06	9.21823e-06	7.01214e-05	3.47243e-05	0	5.92637e-06	0
k__Bacteria	p__Actinobacteria	c__Actinobacteria_class	o__Micrococcales	f__Micrococcaceae	g__Arthrobacter	s__Arthrobacter_sp._Hiyo1	8.86688e-05	7.40804e-05	0.000168387	2.99619e-05	0.000621511	0.00225126	0.000339573	0.00138771	0.000201826	0	8.20169e-05	6.55743e-05
k__Bacteria	p__Actinobacteria	c__Actinobacteria_class	o__Micrococcales	f__Micrococcaceae	g__Arthrobacter	s__Arthrobacter_sp._Hiyo6	0	4.75316e-05	0	2.18916e-05	4.12887e-05	0.00354766	0.000173985	6.98927e-05	0	0	1.68198e-05	7.98531e-06
k__Bacteria	p__Actinobacteria	c__Actinobacteria_class	o__Micrococcales	f__Micrococcaceae	g__Arthrobacter	s__Arthrobacter_sp._Hiyo8	5.98018e-06	0	0	8.37796e-06	5.97235e-06	0.000397522	0.00012761	7.35571e-05	7.1855e-05	9.46832e-05	5.52854e-06	0
k__Bacteria	p__Actinobacteria	c__Actinobacteria_class	o__Micrococcales	f__Micrococcaceae	g__Arthrobacter	s__Arthrobacter_sp._IHBB_11108	0.000303999	0.000181857	0.000725288	0.000420617	0.00241671	0.00101996	0.000755394	0.00134545	0.000112203	0.000620005	0.000344102	0.000535109
k__Bacteria	p__Actinobacteria	c__Actinobacteria_class	o__Micrococcales	f__Micrococcaceae	g__Arthrobacter	s__Arthrobacter_sp._LS16	1.38661e-05	4.87078e-05	0	0	0.000119399	7.98043e-05	3.48243e-05	0.000870025	1.08854e-05	7.98578e-06	0	6.54633e-06
k__Bacteria	p__Actinobacteria	c__Actinobacteria_class	o__Micrococcales	f__Micrococcaceae	g__Arthrobacter	s__Arthrobacter_sp._Leaf137	3.92275e-05	1.32579e-05	3.09678e-05	1.83187e-05	2.51272e-05	0.000820128	0.00039665	7.31067e-06	0	0	2.47495e-05	2.0046e-05
k__Bacteria	p__Actinobacteria	c__Actinobacteria_class	o__Micrococcales	f__Micrococcaceae	g__Arthrobacter	s__Arthrobacter_sp._Leaf145	6.59455e-05	6.6869e-05	0.000143472	0	0.000136654	0.000289146	0.000154238	0.000148003	3.23264e-05	0.000130892	0	6.90348e-05
k__Bacteria	p__Actinobacteria	c__Actinobacteria_class	o__Micrococcales	f__Micrococcaceae	g__Arthrobacter	s__Arthrobacter_sp._Leaf234	1.44208e-05	7.31081e-06	0	0	0	0	9.4449e-05	2.41879e-05	0	8.98971e-06	0	1.47386e-05
k__Bacteria	p__Actinobacteria	c__Actinobacteria_class	o__Micrococcales	f__Micrococcaceae	g__Arthrobacter	s__Arthrobacter_sp._Leaf337	0	0	0	0	4.94852e-05	0	0	0	0	0	0	0
k__Bacteria	p__Actinobacteria	c__Actinobacteria_class	o__Micrococcales	f__Micrococcaceae	g__Arthrobacter	s__Arthrobacter_sp._M2012083	0	4.73849e-05	0	0	1.49677e-05	0	2.14796e-05	0	0	9.7111e-05	0.000103199	0
k__Bacteria	p__Actinobacteria	c__Actinobacteria_class	o__Micrococcales	f__Micrococcaceae	g__Arthrobacter	s__Arthrobacter_sp._MA-N2	0.000452858	0.000326273	0.00036908	0.000668709	0	0	5.73262e-06	9.29791e-06	3.27816e-05	0.000103073	0.000114599	1.88766e-05
k__Bacteria	p__Actinobacteria	c__Actinobacteria_class	o__Micrococcales	f__Micrococcaceae	g__Arthrobacter	s__Arthrobacter_sp._MWB30	4.30774e-05	3.57567e-05	4.99731e-06	0.000101611	0.000465541	0.000125279	2.38179e-05	0.000137382	0.000391322	0.000136645	5.40038e-05	0.000105757
k__Bacteria	p__Actinobacteria	c__Actinobacteria_class	o__Micrococcales	f__Micrococcaceae	g__Arthrobacter	s__Arthrobacter_sp._NIO-1057	6.22023e-05	0.000104273	0.000113503	2.48979e-05	0.00121239	3.33833e-05	3.54504e-05	0.000273975	0.000567696	2.21577e-05	8.40961e-06	2.72456e-05
k__Bacteria	p__Actinobacteria	c__Actinobacteria_class	o__Micrococcales	f__Micrococcaceae	g__Arthrobacter	s__Arthrobacter_sp._OY3WO11	0.00025385	0.000128353	0.000349078	0.000175471	0.000630883	0.000391045	0.000531328	0.000394443	0.000147407	0.000124233	0.000199432	0.000141312
k__Bacteria	p__Actinobacteria	c__Actinobacteria_class	o__Micrococcales	f__Micrococcaceae	g__Arthrobacter	s__Arthrobacter_sp._PAMC_25486	2.42657e-05	6.15092e-06	0.000140081	2.54964e-05	1.16576e-05	5.4147e-05	8.67833e-05	2.88297e-05	4.81528e-05	0.00010967	7.46353e-05	0.000131753
k__Bacteria	p__Actinobacteria	c__Actinobacteria_class	o__Micrococcales	f__Micrococcaceae	g__Arthrobacter	s__Arthrobacter_sp._Soil736	0.000184015	0.000106616	0.000142304	0.000242013	0	0	0	0	1.83439e-05	3.74571e-05	5.33109e-05	0
k__Bacteria	p__Actinobacteria	c__Actinobacteria_class	o__Micrococcales	f__Micrococcaceae	g__Arthrobacter	s__Arthrobacter_sp._Soil762	0	0	0	0	0	0	7.64123e-05	0	0	0	0	0
k__Bacteria	p__Actinobacteria	c__Actinobacteria_class	o__Micrococcales	f__Micrococcaceae	g__Arthrobacter	s__Arthrobacter_sp._Soil763	1.64299e-05	0	1.94557e-05	4.60352e-06	5.05161e-05	6.34154e-06	8.38209e-05	2.57206e-05	4.01273e-06	1.63875e-05	4.97569e-05	6.71681e-06
k__Bacteria	p__Actinobacteria	c__Actinobacteria_class	o__Micrococcales	f__Micrococcaceae	g__Arthrobacter	s__Arthrobacter_sp._UNC362MFTsu5.1	6.10557e-05	6.1906e-05	0.000414519	0.000182477	0	0	0	0	0	1.01497e-05	7.70429e-05	0
k__Bacteria	p__Actinobacteria	c__Actinobacteria_class	o__Micrococcales	f__Micrococcaceae	g__Arthrobacter	s__Arthrobacter_sp._W1	8.19362e-06	8.30774e-06	0	0	3.14906e-05	1.58127e-05	0	0	1.00058e-05	0	3.10173e-05	0
k__Bacteria	p__Actinobacteria	c__Actinobacteria_class	o__Micrococcales	f__Micrococcaceae	g__Arthrobacter	s__Arthrobacter_sp._YC-RL1	0	0	0.000109165	1.61438e-05	0	0	1.73985e-05	0	0	0	0	2.57925e-05
k__Bacteria	p__Actinobacteria	c__Actinobacteria_class	o__Micrococcales	f__Micrococcaceae	g__Citricoccus		0	5.97846e-06	1.39645e-05	1.6521e-05	0	0	1.21952e-05	5.93394e-05	1.44008e-05	7.35139e-05	7.81229e-05	0
k__Bacteria	p__Actinobacteria	c__Actinobacteria_class	o__Micrococcales	f__Micrococcaceae	g__Citricoccus	s__Citricoccus_sp._CH26A	0	5.97846e-06	1.39645e-05	1.6521e-05	0	0	1.21952e-05	5.93394e-05	1.44008e-05	7.35139e-05	7.81229e-05	0
k__Bacteria	p__Actinobacteria	c__Actinobacteria_class	o__Micrococcales	f__Micrococcaceae	g__Glutamicibacter		0.00209973	0.00102816	0.00129299	0.00169382	0	1.37192e-05	4.99184e-05	1.40485e-05	0.000130025	0.000498483	0.000286684	0.000247329
k__Bacteria	p__Actinobacteria	c__Actinobacteria_class	o__Micrococcales	f__Micrococcaceae	g__Glutamicibacter	s__Glutamicibacter_arilaitensis	0.00209973	0.00102816	0.00129299	0.00169382	0	1.37192e-05	4.99184e-05	1.40485e-05	0.000130025	0.000498483	0.000286684	0.000247329
k__Bacteria	p__Actinobacteria	c__Actinobacteria_class	o__Micrococcales	f__Micrococcaceae	g__Kocuria		0.000195693	0.000225864	0.00168762	0.000289606	0.00101218	0.000769709	0.000386522	0.000249939	0.000275895	0.000358005	0.000255142	0.000443105
k__Bacteria	p__Actinobacteria	c__Actinobacteria_class	o__Micrococcales	f__Micrococcaceae	g__Kocuria	s__Kocuria_kristinae	5.85844e-05	5.02618e-05	0.000112065	3.1567e-05	1.29899e-05	3.04394e-05	1.24275e-05	1.00783e-05	1.65095e-05	3.933e-05	4.26487e-05	8.75104e-05
k__Bacteria	p__Actinobacteria	c__Actinobacteria_class	o__Micrococcales	f__Micrococcaceae	g__Kocuria	s__Kocuria_marina	4.08686e-05	2.70835e-05	0.00104219	5.72551e-05	5.39929e-05	5.95079e-05	2.81757e-05	0	1.24768e-05	0	1.93387e-05	1.04423e-05
k__Bacteria	p__Actinobacteria	c__Actinobacteria_class	o__Micrococcales	f__Micrococcaceae	g__Kocuria	s__Kocuria_palustris	5.21592e-05	7.52242e-05	0.000203601	8.95311e-05	0.000214492	5.17108e-05	0.000155495	0.000200577	0.000219994	0.000184998	0.000161866	0.000113756
k__Bacteria	p__Actinobacteria	c__Actinobacteria_class	o__Micrococcales	f__Micrococcaceae	g__Kocuria	s__Kocuria_polaris	2.75506e-05	2.79343e-05	6.68684e-05	1.54389e-05	0	7.63978e-05	3.7988e-06	0	2.01863e-05	9.35958e-05	3.12882e-05	5.0684e-05
k__Bacteria	p__Actinobacteria	c__Actinobacteria_class	o__Micrococcales	f__Micrococcaceae	g__Kocuria	s__Kocuria_rhizophila	1.65304e-05	2.90624e-05	5.35165e-05	1.69976e-05	0.000174711	5.53164e-05	0.000136757	1.23228e-05	6.72878e-06	0	0	0
k__Bacteria	p__Actinobacteria	c__Actinobacteria_class	o__Micrococcales	f__Micrococcaceae	g__Kocuria	s__Kocuria_sp._ZOR0020	0	1.6298e-05	0.000209378	7.88169e-05	0.000555999	0.000496336	4.98683e-05	2.6961e-05	0	4.00815e-05	0	0.000180712
k__Bacteria	p__Actinobacteria	c__Actinobacteria_class	o__Micrococcales	f__Micrococcaceae	g__Micrococcaceae_noname		0	0	0	0	0	0	0	0	0	0	6.16343e-05	0
k__Bacteria	p__Actinobacteria	c__Actinobacteria_class	o__Micrococcales	f__Micrococcaceae	g__Micrococcaceae_noname	s__Micrococcaceae_noname	0	0	0	0	0	0	0	0	0	0	6.16343e-05	0
k__Bacteria	p__Actinobacteria	c__Actinobacteria_class	o__Micrococcales	f__Micrococcaceae	g__Micrococcus		7.09835e-05	4.50296e-05	0.000140077	7.49584e-05	0.00160341	0.000166495	0.000361242	0.000489984	0.000344047	0.000245729	0.000425581	0.000136405
k__Bacteria	p__Actinobacteria	c__Actinobacteria_class	o__Micrococcales	f__Micrococcaceae	g__Micrococcus	s__Micrococcus_aloeverae	5.06754e-06	2.05525e-05	0	7.0994e-06	0	0	0	0	6.18831e-06	6.31807e-05	0.000105509	2.58961e-05
k__Bacteria	p__Actinobacteria	c__Actinobacteria_class	o__Micrococcales	f__Micrococcaceae	g__Micrococcus	s__Micrococcus_luteus	6.5916e-05	2.44771e-05	0.000140077	6.7859e-05	0.00160341	0.000166495	0.000361242	0.000489984	0.000337858	0.000182548	0.000320073	0.000110508
k__Bacteria	p__Actinobacteria	c__Actinobacteria_class	o__Micrococcales	f__Micrococcaceae	g__Nesterenkonia		0.000299607	0.000432233	0.000505737	0.000340587	0.000194388	0.00109511	0.00164043	0.000881973	0.000495648	0.000554659	0.000563356	0.000684422
k__Bacteria	p__Actinobacteria	c__Actinobacteria_class	o__Micrococcales	f__Micrococcaceae	g__Nesterenkonia	s__Nesterenkonia_alba	0.000175264	0.000315775	0.000383319	0.000225117	0.000110129	0.000420478	0.000324391	0.000333941	0.000427836	0.00045189	0.000456647	0.000557879
k__Bacteria	p__Actinobacteria	c__Actinobacteria_class	o__Micrococcales	f__Micrococcaceae	g__Nesterenkonia	s__Nesterenkonia_jeotgali	7.2956e-05	3.25989e-05	8.18511e-05	9.94722e-05	8.42593e-05	0.000350494	0.000351964	0.000458537	5.38674e-05	1.43631e-05	2.82301e-05	7.40242e-05
k__Bacteria	p__Actinobacteria	c__Actinobacteria_class	o__Micrococcales	f__Micrococcaceae	g__Nesterenkonia	s__Nesterenkonia_sp._AN1	0	0	0	0	0	0	0	4.78291e-05	0	0	0	0
k__Bacteria	p__Actinobacteria	c__Actinobacteria_class	o__Micrococcales	f__Micrococcaceae	g__Nesterenkonia	s__Nesterenkonia_sp._NP1	5.13863e-05	8.38593e-05	4.05664e-05	1.59977e-05	0	0.000324136	0.000964077	4.1666e-05	1.39447e-05	8.84055e-05	7.84788e-05	5.25188e-05
k__Bacteria	p__Actinobacteria	c__Actinobacteria_class	o__Micrococcales	f__Micrococcaceae	g__Paenarthrobacter		0.000197709	0.000126606	5.44759e-05	2.76211e-05	0	9.39821e-05	6.43988e-05	5.73448e-05	4.81528e-05	0.000162264	0.00016171	0.00014777
k__Bacteria	p__Actinobacteria	c__Actinobacteria_class	o__Micrococcales	f__Micrococcaceae	g__Paenarthrobacter	s__Paenarthrobacter_nicotinovorans	0.000197709	0.000126606	5.44759e-05	2.76211e-05	0	9.39821e-05	6.43988e-05	5.73448e-05	4.81528e-05	0.000162264	0.00016171	0.00014777
k__Bacteria	p__Actinobacteria	c__Actinobacteria_class	o__Micrococcales	f__Micrococcaceae	g__Paeniglutamicibacter		0	0	0	0	0	6.15628e-05	0	0	0	0	0	0
k__Bacteria	p__Actinobacteria	c__Actinobacteria_class	o__Micrococcales	f__Micrococcaceae	g__Paeniglutamicibacter	s__Paeniglutamicibacter_gangotriensis	0	0	0	0	0	6.15628e-05	0	0	0	0	0	0
k__Bacteria	p__Actinobacteria	c__Actinobacteria_class	o__Micrococcales	f__Micrococcaceae	g__Pseudarthrobacter		0.000107716	0.000238295	0.000366764	0.000161684	0.000218281	0.000360278	0.000563317	0.000639605	0.000135705	0.000134224	5.86599e-05	0.000216671
k__Bacteria	p__Actinobacteria	c__Actinobacteria_class	o__Micrococcales	f__Micrococcaceae	g__Pseudarthrobacter	s__Pseudarthrobacter_chlorophenolicus	0	5.60317e-05	0.00012819	0	1.70759e-05	6.00213e-05	0.000196621	8.23917e-05	9.34245e-05	9.10569e-05	5.13784e-05	0.000102552
k__Bacteria	p__Actinobacteria	c__Actinobacteria_class	o__Micrococcales	f__Micrococcaceae	g__Pseudarthrobacter	s__Pseudarthrobacter_phenanthrenivorans	0.000107716	0.000182264	0.000238574	0.000161684	0.000201205	0.000289545	0.000353941	0.00039998	4.22805e-05	4.3167e-05	7.28149e-06	0.000114118
k__Bacteria	p__Actinobacteria	c__Actinobacteria_class	o__Micrococcales	f__Micrococcaceae	g__Pseudarthrobacter	s__Pseudarthrobacter_sulfonivorans	0	0	0	0	0	1.07118e-05	1.27555e-05	0.000157233	0	0	0	0
k__Bacteria	p__Actinobacteria	c__Actinobacteria_class	o__Micrococcales	f__Micrococcaceae	g__Pseudoglutamicibacter		0	0	0	0	3.06933e-05	0	0	0	0	0	0	0
k__Bacteria	p__Actinobacteria	c__Actinobacteria_class	o__Micrococcales	f__Micrococcaceae	g__Pseudoglutamicibacter	s__Pseudoglutamicibacter_albus	0	0	0	0	3.06933e-05	0	0	0	0	0	0	0
k__Bacteria	p__Actinobacteria	c__Actinobacteria_class	o__Micrococcales	f__Micrococcaceae	g__Renibacterium		0	0	0	0	0	3.24687e-05	0	7.52511e-05	6.16356e-05	0	0	6.87801e-05
k__Bacteria	p__Actinobacteria	c__Actinobacteria_class	o__Micrococcales	f__Micrococcaceae	g__Renibacterium	s__Renibacterium_salmoninarum	0	0	0	0	0	3.24687e-05	0	7.52511e-05	6.16356e-05	0	0	6.87801e-05
k__Bacteria	p__Actinobacteria	c__Actinobacteria_class	o__Micrococcales	f__Micrococcaceae	g__Rothia		0.000927262	0.000470582	0.000632593	0.000858882	0.000250147	0.000133519	0.000347633	0.000867026	0.000751974	0.000875169	0.00105705	0.000624122
k__Bacteria	p__Actinobacteria	c__Actinobacteria_class	o__Micrococcales	f__Micrococcaceae	g__Rothia	s__Rothia_dentocariosa	0.000542883	0.000136813	0.000293495	0.000520003	2.42477e-05	3.13895e-05	6.63255e-05	3.0612e-05	6.09726e-05	0.000233797	0.000279107	4.8424e-05
k__Bacteria	p__Actinobacteria	c__Actinobacteria_class	o__Micrococcales	f__Micrococcaceae	g__Rothia	s__Rothia_mucilaginosa	0.000384379	0.000333769	0.000339098	0.00033888	0.000225899	0.00010213	0.000281307	0.000836414	0.000691002	0.000641372	0.000777945	0.000575698
k__Bacteria	p__Actinobacteria	c__Actinobacteria_class	o__Micrococcales	f__Micrococcaceae	g__Sinomonas		5.77625e-05	4.42454e-05	1.67261e-05	3.29804e-05	0.0002032	0.000103939	0.000125583	8.41962e-05	7.79788e-05	4.1091e-05	0.000156579	8.91988e-05
k__Bacteria	p__Actinobacteria	c__Actinobacteria_class	o__Micrococcales	f__Micrococcaceae	g__Sinomonas	s__Sinomonas_atrocyanea	5.77625e-05	4.42454e-05	1.67261e-05	3.29804e-05	0.000108903	0.000103939	0.000125583	6.215e-05	5.74959e-06	4.1091e-05	0.00013792	8.91988e-05
k__Bacteria	p__Actinobacteria	c__Actinobacteria_class	o__Micrococcales	f__Micrococcaceae	g__Sinomonas	s__Sinomonas_humi	0	0	0	0	9.42967e-05	0	0	2.20462e-05	7.22292e-05	0	1.86588e-05	0
k__Bacteria	p__Actinobacteria	c__Actinobacteria_class	o__Micrococcales	f__Micrococcales_noname			0.00012444	8.34288e-05	0.000340709	0.000335765	0.000717344	0.000669535	0.000542557	0.00103834	0.000213688	0.000351171	0.000572695	0.000399616
k__Bacteria	p__Actinobacteria	c__Actinobacteria_class	o__Micrococcales	f__Micrococcales_noname	g__Micrococcales_noname		0	3.16681e-05	0	0	0	0	8.61311e-06	0	0	1.55762e-05	0.000184595	3.63275e-05
k__Bacteria	p__Actinobacteria	c__Actinobacteria_class	o__Micrococcales	f__Micrococcales_noname	g__Micrococcales_noname	s__Micrococcales_noname	0	3.16681e-05	0	0	0	0	8.61311e-06	0	0	1.55762e-05	0.000184595	3.63275e-05
k__Bacteria	p__Actinobacteria	c__Actinobacteria_class	o__Micrococcales	f__Micrococcales_noname	g__Timonella		8.00244e-05	3.33375e-05	0.000156921	0.000228328	0.000717344	0.000669535	0.000413349	0.00102028	0.000203827	0.000328044	0.000360932	0.000363288
k__Bacteria	p__Actinobacteria	c__Actinobacteria_class	o__Micrococcales	f__Micrococcales_noname	g__Timonella	s__Timonella_senegalensis	8.00244e-05	3.33375e-05	0.000156921	0.000228328	0.000717344	0.000669535	0.000413349	0.00102028	0.000203827	0.000328044	0.000360932	0.000363288
k__Bacteria	p__Actinobacteria	c__Actinobacteria_class	o__Micrococcales	f__Micrococcales_noname	g__Tropheryma		4.4416e-05	1.84232e-05	0.000183788	0.000107437	0	0	0.000120595	1.80603e-05	9.8617e-06	7.55135e-06	2.71675e-05	0
k__Bacteria	p__Actinobacteria	c__Actinobacteria_class	o__Micrococcales	f__Micrococcales_noname	g__Tropheryma	s__Tropheryma_whipplei	4.4416e-05	1.84232e-05	0.000183788	0.000107437	0	0	0.000120595	1.80603e-05	9.8617e-06	7.55135e-06	2.71675e-05	0
k__Bacteria	p__Actinobacteria	c__Actinobacteria_class	o__Micrococcales	f__Promicromonosporaceae			0.0014709	0.0021273	0.00241693	0.00121641	0.00163761	0.00203709	0.00140031	0.00186089	0.000746473	0.00154159	0.0010452	0.00109493
k__Bacteria	p__Actinobacteria	c__Actinobacteria_class	o__Micrococcales	f__Promicromonosporaceae	g__Cellulosimicrobium		0.000321372	0.000329667	0.000348852	0.000133893	0.000130226	0.00013218	0.000145728	0.000124732	8.99677e-05	0.000212409	0.000207331	0.000247828
k__Bacteria	p__Actinobacteria	c__Actinobacteria_class	o__Micrococcales	f__Promicromonosporaceae	g__Cellulosimicrobium	s__Cellulosimicrobium_cellulans	0.000227517	7.92646e-05	0.000162543	9.48007e-05	0.000130226	0.0001085	9.25767e-05	7.22731e-05	5.98979e-05	4.3799e-05	0.000178767	8.80216e-05
k__Bacteria	p__Actinobacteria	c__Actinobacteria_class	o__Micrococcales	f__Promicromonosporaceae	g__Cellulosimicrobium	s__Cellulosimicrobium_funkei	2.22347e-05	5.07248e-05	7.89884e-05	1.55749e-05	0	1.07275e-05	1.14968e-05	1.24314e-05	0	2.77216e-05	5.26064e-06	5.11306e-05
k__Bacteria	p__Actinobacteria	c__Actinobacteria_class	o__Micrococcales	f__Promicromonosporaceae	g__Cellulosimicrobium	s__Cellulosimicrobium_noname	7.16203e-05	0.000199678	0.000107321	2.3517e-05	0	1.29529e-05	4.16549e-05	4.00272e-05	3.00698e-05	0.000140889	2.33036e-05	0.000108676
k__Bacteria	p__Actinobacteria	c__Actinobacteria_class	o__Micrococcales	f__Promicromonosporaceae	g__Isoptericola		0.000382943	0.000401268	0.000482113	0.000191363	0.000100079	6.78398e-05	0.00024329	9.83687e-05	9.23633e-05	0.000379524	0.000303121	0.000240025
k__Bacteria	p__Actinobacteria	c__Actinobacteria_class	o__Micrococcales	f__Promicromonosporaceae	g__Isoptericola	s__Isoptericola_dokdonensis	6.21585e-05	6.93266e-05	1.47212e-05	7.83732e-05	0	0	8.57069e-06	6.95053e-06	4.55436e-05	0.000139495	5.29433e-05	5.08227e-05
k__Bacteria	p__Actinobacteria	c__Actinobacteria_class	o__Micrococcales	f__Promicromonosporaceae	g__Isoptericola	s__Isoptericola_variabilis	0.000320785	0.000331942	0.000467392	0.00011299	0.000100079	6.78398e-05	0.000234719	9.14181e-05	4.68198e-05	0.000240028	0.000250178	0.000189202
k__Bacteria	p__Actinobacteria	c__Actinobacteria_class	o__Micrococcales	f__Promicromonosporaceae	g__Promicromonospora		0.000541927	0.000835601	0.00109301	0.000663147	0.00102941	0.000553679	0.000355422	0.000756527	0.000279892	0.000405345	0.00028043	0.000191539
k__Bacteria	p__Actinobacteria	c__Actinobacteria_class	o__Micrococcales	f__Promicromonosporaceae	g__Promicromonospora	s__Promicromonospora_kroppenstedtii	0.000278387	0.000243893	0.000250356	9.36357e-05	0.00102941	0.000507732	0.000334905	0.000718165	0.000234166	0.000319501	0.000158524	0.000106375
k__Bacteria	p__Actinobacteria	c__Actinobacteria_class	o__Micrococcales	f__Promicromonosporaceae	g__Promicromonospora	s__Promicromonospora_sukumoe	0.00026354	0.000591709	0.000842655	0.000569512	0	4.59462e-05	2.05171e-05	3.83624e-05	4.57254e-05	8.58441e-05	0.000121906	8.51641e-05
k__Bacteria	p__Actinobacteria	c__Actinobacteria_class	o__Micrococcales	f__Promicromonosporaceae	g__Xylanimonas		0.000224661	0.000560766	0.000492959	0.000228009	0.000377897	0.0012834	0.000655871	0.000881266	0.00028425	0.000544312	0.000254319	0.000415539
k__Bacteria	p__Actinobacteria	c__Actinobacteria_class	o__Micrococcales	f__Promicromonosporaceae	g__Xylanimonas	s__Xylanimonas_cellulosilytica	0.000224661	0.000560766	0.000492959	0.000228009	0.000377897	0.0012834	0.000655871	0.000881266	0.00028425	0.000544312	0.000254319	0.000415539
k__Bacteria	p__Actinobacteria	c__Actinobacteria_class	o__Micrococcales	f__Ruaniaceae			9.48735e-06	0.000231509	6.2614e-05	5.31654e-05	4.61862e-06	0.000354836	6.628e-05	5.37508e-06	6.95138e-05	7.12868e-05	6.08156e-05	0.000144671
k__Bacteria	p__Actinobacteria	c__Actinobacteria_class	o__Micrococcales	f__Ruaniaceae	g__Ruania		9.48735e-06	0.000231509	6.2614e-05	5.31654e-05	4.61862e-06	0.000354836	6.628e-05	5.37508e-06	6.95138e-05	7.12868e-05	6.08156e-05	0.000144671
k__Bacteria	p__Actinobacteria	c__Actinobacteria_class	o__Micrococcales	f__Ruaniaceae	g__Ruania	s__Ruania_albidiflava	9.48735e-06	0.000231509	6.2614e-05	5.31654e-05	4.61862e-06	0.000354836	6.628e-05	5.37508e-06	6.95138e-05	7.12868e-05	6.08156e-05	0.000144671
k__Bacteria	p__Actinobacteria	c__Actinobacteria_class	o__Micrococcales	f__Sanguibacteraceae			0.000124795	0.000478113	0.000664259	0.000103828	0	1.52914e-05	4.09698e-06	4.43001e-06	0.000131302	0.00068786	0.000359337	0.000105276
k__Bacteria	p__Actinobacteria	c__Actinobacteria_class	o__Micrococcales	f__Sanguibacteraceae	g__Sanguibacter		0.000124795	0.000478113	0.000664259	0.000103828	0	1.52914e-05	4.09698e-06	4.43001e-06	0.000131302	0.00068786	0.000359337	0.000105276
k__Bacteria	p__Actinobacteria	c__Actinobacteria_class	o__Micrococcales	f__Sanguibacteraceae	g__Sanguibacter	s__Sanguibacter_keddieii	0	0.000210987	0.000592436	3.10132e-05	0	0	0	0	1.76102e-05	0.000324576	6.87627e-05	0
k__Bacteria	p__Actinobacteria	c__Actinobacteria_class	o__Micrococcales	f__Sanguibacteraceae	g__Sanguibacter	s__Sanguibacter_sp._Leaf3	0.000124795	0.000267126	7.18231e-05	7.28153e-05	0	1.52914e-05	4.09698e-06	4.43001e-06	0.000113692	0.000363284	0.000290574	0.000105276
k__Bacteria	p__Actinobacteria	c__Actinobacteria_class	o__Micromonosporales				0.0114211	0.00699417	0.00878692	0.00895666	0.00418388	0.00377393	0.00441633	0.00321526	0.00347478	0.00511546	0.00456528	0.00541246
k__Bacteria	p__Actinobacteria	c__Actinobacteria_class	o__Micromonosporales	f__Micromonosporaceae			0.0114211	0.00699417	0.00878692	0.00895666	0.00418388	0.00377393	0.00441633	0.00321526	0.00347478	0.00511546	0.00456528	0.00541246
k__Bacteria	p__Actinobacteria	c__Actinobacteria_class	o__Micromonosporales	f__Micromonosporaceae	g__Actinocatenispora		0.000296157	0.00040479	0.000519466	0.000625385	0.000199974	0.000170274	0.000245356	3.34712e-05	6.71696e-05	0.000293132	0.000276665	0.000252975
k__Bacteria	p__Actinobacteria	c__Actinobacteria_class	o__Micromonosporales	f__Micromonosporaceae	g__Actinocatenispora	s__Actinocatenispora_sera	0.000296157	0.00040479	0.000519466	0.000625385	0.000199974	0.000170274	0.000245356	3.34712e-05	6.71696e-05	0.000293132	0.000276665	0.000252975
k__Bacteria	p__Actinobacteria	c__Actinobacteria_class	o__Micromonosporales	f__Micromonosporaceae	g__Actinoplanes		0.00875876	0.00349346	0.00409896	0.00595279	0.000438965	0.000734206	0.000822135	0.000692632	0.00198221	0.00232831	0.00186989	0.00226037
k__Bacteria	p__Actinobacteria	c__Actinobacteria_class	o__Micromonosporales	f__Micromonosporaceae	g__Actinoplanes	s__Actinoplanes_awajinensis	0.000979477	0.000182715	0.00056689	0.000737124	1.23713e-05	4.97128e-05	1.13321e-05	0	0.000196016	0.000161375	0.000180036	0.000216148
k__Bacteria	p__Actinobacteria	c__Actinobacteria_class	o__Micromonosporales	f__Micromonosporaceae	g__Actinoplanes	s__Actinoplanes_friuliensis	0.00671127	0.00249095	0.00247014	0.00449	2.19436e-05	7.52491e-05	0.000172798	0.000104162	0.00135224	0.00166072	0.00114992	0.0010867
k__Bacteria	p__Actinobacteria	c__Actinobacteria_class	o__Micromonosporales	f__Micromonosporaceae	g__Actinoplanes	s__Actinoplanes_globisporus	0.000378262	0.00041532	0.000553351	0.000228924	0.000128387	0.000209123	0.000298193	0.000203217	9.88363e-05	0.000180773	0.000234215	0.000309513
k__Bacteria	p__Actinobacteria	c__Actinobacteria_class	o__Micromonosporales	f__Micromonosporaceae	g__Actinoplanes	s__Actinoplanes_missouriensis	0.000139079	0.00029642	0.000250541	0.000270261	4.1249e-05	0.000268807	5.12596e-05	6.81622e-06	3.98826e-05	7.45826e-05	6.28996e-05	2.42973e-05
k__Bacteria	p__Actinobacteria	c__Actinobacteria_class	o__Micromonosporales	f__Micromonosporaceae	g__Actinoplanes	s__Actinoplanes_rectilineatus	0	0	0	0	1.63836e-05	0	0	0	2.08228e-05	0	4.03434e-05	0.000121992
k__Bacteria	p__Actinobacteria	c__Actinobacteria_class	o__Micromonosporales	f__Micromonosporaceae	g__Actinoplanes	s__Actinoplanes_sp._N902-109	0.000148331	7.33176e-06	7.47099e-06	5.56157e-05	7.87401e-05	1.40459e-05	5.41855e-05	0.000106882	8.57921e-05	7.13265e-05	5.97082e-06	0.00028039
k__Bacteria	p__Actinobacteria	c__Actinobacteria_class	o__Micromonosporales	f__Micromonosporaceae	g__Actinoplanes	s__Actinoplanes_sp._SE50/110	5.18555e-05	3.15466e-05	9.00612e-05	4.84315e-05	1.99296e-05	5.33732e-05	7.86507e-05	1.54626e-05	5.91026e-05	7.75824e-05	8.50638e-05	7.7731e-05
k__Bacteria	p__Actinobacteria	c__Actinobacteria_class	o__Micromonosporales	f__Micromonosporaceae	g__Actinoplanes	s__Actinoplanes_subtropicus	0.000116144	6.30796e-05	0.000160507	0.00011401	8.48194e-05	6.38942e-05	0.000155716	0.000256092	0.000129517	0.00010195	9.43816e-05	0.000131307
k__Bacteria	p__Actinobacteria	c__Actinobacteria_class	o__Micromonosporales	f__Micromonosporaceae	g__Actinoplanes	s__Actinoplanes_utahensis	0.000234338	6.09234e-06	0	8.41786e-06	3.51416e-05	0	0	0	0	0	1.70595e-05	1.22822e-05
k__Bacteria	p__Actinobacteria	c__Actinobacteria_class	o__Micromonosporales	f__Micromonosporaceae	g__Asanoa		7.38902e-05	4.03412e-05	6.05756e-05	7.96284e-06	3.24031e-05	1.09691e-05	3.52672e-05	0	0	5.66918e-05	5.37912e-06	1.16183e-05
k__Bacteria	p__Actinobacteria	c__Actinobacteria_class	o__Micromonosporales	f__Micromonosporaceae	g__Asanoa	s__Asanoa_ferruginea	7.38902e-05	4.03412e-05	6.05756e-05	7.96284e-06	3.24031e-05	1.09691e-05	3.52672e-05	0	0	5.66918e-05	5.37912e-06	1.16183e-05
k__Bacteria	p__Actinobacteria	c__Actinobacteria_class	o__Micromonosporales	f__Micromonosporaceae	g__Catelliglobosispora		0.000235093	0.000183906	0.00025403	0.000194175	2.76752e-05	0.000187353	0.000280943	0.000236441	0.000212269	0.00017417	0.000556359	0.000314158
k__Bacteria	p__Actinobacteria	c__Actinobacteria_class	o__Micromonosporales	f__Micromonosporaceae	g__Catelliglobosispora	s__Catelliglobosispora_koreensis	0.000235093	0.000183906	0.00025403	0.000194175	2.76752e-05	0.000187353	0.000280943	0.000236441	0.000212269	0.00017417	0.000556359	0.000314158
k__Bacteria	p__Actinobacteria	c__Actinobacteria_class	o__Micromonosporales	f__Micromonosporaceae	g__Catenuloplanes		0.000110743	0.000252029	0.00015895	7.28424e-05	0.000318559	0.000158174	0.000260699	0.000385742	8.9893e-05	0.000226583	9.24865e-05	0.000141079
k__Bacteria	p__Actinobacteria	c__Actinobacteria_class	o__Micromonosporales	f__Micromonosporaceae	g__Catenuloplanes	s__Catenuloplanes_japonicus	0.000110743	0.000252029	0.00015895	7.28424e-05	0.000318559	0.000158174	0.000260699	0.000385742	8.9893e-05	0.000226583	9.24865e-05	0.000141079
k__Bacteria	p__Actinobacteria	c__Actinobacteria_class	o__Micromonosporales	f__Micromonosporaceae	g__Dactylosporangium		0.000187309	0.000270357	0.000286097	0.000330651	0.000760281	0.000214966	0.000617326	0.000206857	8.06229e-05	0.000163256	0.000166735	0.000167232
k__Bacteria	p__Actinobacteria	c__Actinobacteria_class	o__Micromonosporales	f__Micromonosporaceae	g__Dactylosporangium	s__Dactylosporangium_aurantiacum	0.000187309	0.000270357	0.000286097	0.000330651	0.000760281	0.000214966	0.000617326	0.000206857	8.06229e-05	0.000163256	0.000166735	0.000167232
k__Bacteria	p__Actinobacteria	c__Actinobacteria_class	o__Micromonosporales	f__Micromonosporaceae	g__Hamadaea		6.77321e-05	9.28703e-05	8.38291e-05	7.01488e-06	1.655e-05	0.000147363	0.000152351	0.000157807	5.5766e-05	0.000119923	0.000164151	0.000269958
k__Bacteria	p__Actinobacteria	c__Actinobacteria_class	o__Micromonosporales	f__Micromonosporaceae	g__Hamadaea	s__Hamadaea_tsunoensis	6.77321e-05	9.28703e-05	8.38291e-05	7.01488e-06	1.655e-05	0.000147363	0.000152351	0.000157807	5.5766e-05	0.000119923	0.000164151	0.000269958
k__Bacteria	p__Actinobacteria	c__Actinobacteria_class	o__Micromonosporales	f__Micromonosporaceae	g__Longispora		0.000121871	9.70967e-05	8.72019e-05	4.73504e-05	0	2.19401e-05	3.93437e-05	1.25978e-05	0	5.61857e-05	3.19865e-05	0.000116506
k__Bacteria	p__Actinobacteria	c__Actinobacteria_class	o__Micromonosporales	f__Micromonosporaceae	g__Longispora	s__Longispora_albida	0.000121871	9.70967e-05	8.72019e-05	4.73504e-05	0	2.19401e-05	3.93437e-05	1.25978e-05	0	5.61857e-05	3.19865e-05	0.000116506
k__Bacteria	p__Actinobacteria	c__Actinobacteria_class	o__Micromonosporales	f__Micromonosporaceae	g__Micromonospora		0.00102644	0.00128087	0.00217594	0.00108519	0.000161398	0.000880811	0.000630078	0.000443628	0.000266757	0.000977329	0.000606444	0.000937783
k__Bacteria	p__Actinobacteria	c__Actinobacteria_class	o__Micromonosporales	f__Micromonosporaceae	g__Micromonospora	s__Micromonospora_carbonacea	2.4549e-05	0.000186283	0.000186048	6.19056e-05	4.71746e-06	3.79012e-05	4.0619e-05	6.58813e-05	2.39827e-05	4.89712e-05	3.25259e-05	4.0144e-05
k__Bacteria	p__Actinobacteria	c__Actinobacteria_class	o__Micromonosporales	f__Micromonosporaceae	g__Micromonospora	s__Micromonospora_chokoriensis	2.34757e-05	5.95066e-06	3.47488e-05	0	2.2556e-05	5.66314e-06	1.21385e-05	6.5626e-06	0	4.39032e-05	1.11085e-05	5.99827e-06
k__Bacteria	p__Actinobacteria	c__Actinobacteria_class	o__Micromonosporales	f__Micromonosporaceae	g__Micromonospora	s__Micromonospora_lupini	4.6734e-05	2.0536e-06	0.000553047	8.51244e-06	7.87264e-06	0.000100739	0.000178479	1.13239e-05	0	0	5.19826e-05	6.21008e-06
k__Bacteria	p__Actinobacteria	c__Actinobacteria_class	o__Micromonosporales	f__Micromonosporaceae	g__Micromonospora	s__Micromonospora_purpureochromogenes	2.35414e-05	9.5477e-05	0	6.59608e-06	0	0	0	0	2.29984e-05	0.000111533	5.347e-05	4.33084e-05
k__Bacteria	p__Actinobacteria	c__Actinobacteria_class	o__Micromonosporales	f__Micromonosporaceae	g__Micromonospora	s__Micromonospora_rifamycinica	4.03321e-05	0	0	0	0	0	1.98613e-05	0	0	0	1.63584e-05	5.88871e-06
k__Bacteria	p__Actinobacteria	c__Actinobacteria_class	o__Micromonosporales	f__Micromonosporaceae	g__Micromonospora	s__Micromonospora_rosaria	0.000192026	5.50394e-05	4.87994e-05	8.2987e-05	8.6599e-06	0.000117248	2.55454e-05	2.51957e-05	2.74963e-05	0.000112964	9.07956e-05	0.000174972
k__Bacteria	p__Actinobacteria	c__Actinobacteria_class	o__Micromonosporales	f__Micromonosporaceae	g__Micromonospora	s__Micromonospora_sp._ATCC_39149	0.000112723	1.00938e-05	0.000377233	0.000181308	0	0	3.43166e-06	0	1.3045e-05	3.81422e-05	6.16369e-05	1.52619e-05
k__Bacteria	p__Actinobacteria	c__Actinobacteria_class	o__Micromonosporales	f__Micromonosporaceae	g__Micromonospora	s__Micromonospora_sp._HK10	0.00028907	0.000488528	0.000420921	0.00047791	7.31862e-05	6.64767e-05	7.26723e-05	0.000104343	7.48543e-05	0.000177559	8.73617e-05	0.000207065
k__Bacteria	p__Actinobacteria	c__Actinobacteria_class	o__Micromonosporales	f__Micromonosporaceae	g__Micromonospora	s__Micromonospora_sp._M42	1.91185e-05	9.69236e-05	0.000120743	5.35682e-05	1.22463e-05	4.9195e-05	6.15098e-05	2.85042e-05	0	0.000103291	3.01557e-05	9.11858e-05
k__Bacteria	p__Actinobacteria	c__Actinobacteria_class	o__Micromonosporales	f__Micromonosporaceae	g__Micromonospora	s__Micromonospora_sp._NRRL_B-16802	7.9396e-05	0.000153621	0.00017953	7.1514e-05	9.20217e-06	0.000214762	2.06001e-05	5.66521e-05	3.30975e-05	0.000122393	8.90971e-05	0.000194104
k__Bacteria	p__Actinobacteria	c__Actinobacteria_class	o__Micromonosporales	f__Micromonosporaceae	g__Micromonospora	s__Micromonospora_sp._RV43	0.000175476	0.000186903	0.00025487	0.00014089	2.29577e-05	0.000288826	0.000195222	0.000145165	7.12826e-05	0.000218573	8.19513e-05	0.000153645
k__Bacteria	p__Actinobacteria	c__Actinobacteria_class	o__Micromonosporales	f__Micromonosporaceae	g__Pilimelia		0.000134395	7.57036e-06	0	0	7.17388e-06	7.20459e-06	3.60324e-05	3.33955e-05	0.000136765	0	5.65285e-05	3.05237e-05
k__Bacteria	p__Actinobacteria	c__Actinobacteria_class	o__Micromonosporales	f__Micromonosporaceae	g__Pilimelia	s__Pilimelia_anulata	0.000134395	7.57036e-06	0	0	7.17388e-06	7.20459e-06	3.60324e-05	3.33955e-05	0.000136765	0	5.65285e-05	3.05237e-05
k__Bacteria	p__Actinobacteria	c__Actinobacteria_class	o__Micromonosporales	f__Micromonosporaceae	g__Salinispora		0.000395519	0.000870882	0.00105142	0.000590031	0.0022209	0.00124067	0.0012968	0.00101269	0.000572546	0.000719878	0.000567457	0.000847136
k__Bacteria	p__Actinobacteria	c__Actinobacteria_class	o__Micromonosporales	f__Micromonosporaceae	g__Salinispora	s__Salinispora_arenicola	3.43951e-05	7.9962e-06	0.000287161	0.000103243	0.000239421	0.000306811	0.000119522	7.23484e-05	5.68438e-05	0.000201005	0.000138717	0.000130491
k__Bacteria	p__Actinobacteria	c__Actinobacteria_class	o__Micromonosporales	f__Micromonosporaceae	g__Salinispora	s__Salinispora_pacifica	0.000170458	0.000498628	0.000333303	0.000283998	0.00103099	0.000199931	0.000318567	4.32353e-05	7.27237e-05	0.000265826	0.000282947	0.000275738
k__Bacteria	p__Actinobacteria	c__Actinobacteria_class	o__Micromonosporales	f__Micromonosporaceae	g__Salinispora	s__Salinispora_tropica	0.000139107	0.000245949	0.000408458	0.000157171	0.000942672	0.000707745	0.000800711	0.000872828	0.000442978	0.000225981	0.000140657	0.000424267
k__Bacteria	p__Actinobacteria	c__Actinobacteria_class	o__Micromonosporales	f__Micromonosporaceae	g__Salinispora	s__uncultured_Salinispora_sp.	5.15582e-05	0.000118309	2.24933e-05	4.56194e-05	7.82185e-06	2.61844e-05	5.7995e-05	2.42746e-05	0	2.70658e-05	5.13619e-06	1.66404e-05
k__Bacteria	p__Actinobacteria	c__Actinobacteria_class	o__Micromonosporales	f__Micromonosporaceae	g__Verrucosispora		1.32359e-05	0	1.04489e-05	4.32666e-05	0	0	0	0	1.07755e-05	0	0.000171191	6.31286e-05
k__Bacteria	p__Actinobacteria	c__Actinobacteria_class	o__Micromonosporales	f__Micromonosporaceae	g__Verrucosispora	s__Verrucosispora_maris	1.32359e-05	0	1.04489e-05	4.32666e-05	0	0	0	0	1.07755e-05	0	0.000171191	6.31286e-05
k__Bacteria	p__Actinobacteria	c__Actinobacteria_class	o__Nakamurellales				0.00048313	0.0004213	0.000542692	0.000334715	0.000189986	0.000374651	0.000654664	0.000541972	0.000963426	0.0007454	0.000615846	0.000907095
k__Bacteria	p__Actinobacteria	c__Actinobacteria_class	o__Nakamurellales	f__Nakamurellaceae			0.00048313	0.0004213	0.000542692	0.000334715	0.000189986	0.000374651	0.000654664	0.000541972	0.000963426	0.0007454	0.000615846	0.000907095
k__Bacteria	p__Actinobacteria	c__Actinobacteria_class	o__Nakamurellales	f__Nakamurellaceae	g__Nakamurella		0.00048313	0.0004213	0.000542692	0.000334715	0.000189986	0.000374651	0.000654664	0.000541972	0.000963426	0.0007454	0.000615846	0.000907095
k__Bacteria	p__Actinobacteria	c__Actinobacteria_class	o__Nakamurellales	f__Nakamurellaceae	g__Nakamurella	s__Nakamurella_lactea	0.00048313	0.000402978	0.000506426	0.000285152	0.00010179	0.000268558	0.000622143	0.000502412	0.000949026	0.0007454	0.000604686	0.00088299
k__Bacteria	p__Actinobacteria	c__Actinobacteria_class	o__Nakamurellales	f__Nakamurellaceae	g__Nakamurella	s__Nakamurella_multipartita	0	1.83221e-05	3.62659e-05	4.95631e-05	8.81958e-05	0.000106093	3.25205e-05	3.95596e-05	1.44008e-05	0	1.11604e-05	2.41052e-05
k__Bacteria	p__Actinobacteria	c__Actinobacteria_class	o__Propionibacteriales				0.010015	0.0132149	0.0112847	0.0094316	0.0170619	0.0121426	0.0100515	0.0107083	0.0105856	0.00860208	0.00816114	0.00934644
k__Bacteria	p__Actinobacteria	c__Actinobacteria_class	o__Propionibacteriales	f__Nocardioidaceae			0.00667893	0.00848967	0.00734038	0.00577752	0.00944999	0.00466136	0.00470731	0.00473053	0.00344452	0.00431428	0.00384425	0.00461218
k__Bacteria	p__Actinobacteria	c__Actinobacteria_class	o__Propionibacteriales	f__Nocardioidaceae	g__Actinopolymorpha		0.000521377	0.000516925	0.000563652	0.000411412	0.000105591	0.000235662	0.000351878	0.000229576	0.000207009	0.000480231	0.000315755	0.000624188
k__Bacteria	p__Actinobacteria	c__Actinobacteria_class	o__Propionibacteriales	f__Nocardioidaceae	g__Actinopolymorpha	s__Actinopolymorpha_alba	0.000521377	0.000516925	0.000563652	0.000411412	0.000105591	0.000235662	0.000351878	0.000229576	0.000207009	0.000480231	0.000315755	0.000624188
k__Bacteria	p__Actinobacteria	c__Actinobacteria_class	o__Propionibacteriales	f__Nocardioidaceae	g__Aeromicrobium		0.000335228	0.0010855	0.000383282	0.000247537	0.000407406	0.000408704	0.000518675	0.00063425	5.73718e-05	0.000289006	0.000288627	0.000494872
k__Bacteria	p__Actinobacteria	c__Actinobacteria_class	o__Propionibacteriales	f__Nocardioidaceae	g__Aeromicrobium	s__Aeromicrobium_erythreum	5.94712e-05	6.29624e-05	5.58943e-05	2.00881e-05	3.12542e-05	6.91804e-06	3.72541e-05	4.0084e-05	8.75506e-06	2.54407e-05	6.93932e-05	0.000289409
k__Bacteria	p__Actinobacteria	c__Actinobacteria_class	o__Propionibacteriales	f__Nocardioidaceae	g__Aeromicrobium	s__Aeromicrobium_marinum	0	0.000181406	0	0	0	0	2.67669e-05	0	0	0	1.83718e-05	0
k__Bacteria	p__Actinobacteria	c__Actinobacteria_class	o__Propionibacteriales	f__Nocardioidaceae	g__Aeromicrobium	s__Aeromicrobium_noname	1.28757e-05	7.83301e-05	0	0	1.85569e-05	6.21212e-06	8.87678e-06	0	0	0	6.09268e-06	0
k__Bacteria	p__Actinobacteria	c__Actinobacteria_class	o__Propionibacteriales	f__Nocardioidaceae	g__Aeromicrobium	s__Aeromicrobium_sp._Leaf245	3.87061e-05	0.000288663	9.16685e-06	7.04931e-05	0	9.33723e-05	0.000154772	0.000330794	1.418e-05	9.65152e-06	8.30873e-05	2.5135e-05
k__Bacteria	p__Actinobacteria	c__Actinobacteria_class	o__Propionibacteriales	f__Nocardioidaceae	g__Aeromicrobium	s__Aeromicrobium_sp._Leaf272	0	0.000192597	0	0	0	0	0	0	0	0	0	1.3867e-05
k__Bacteria	p__Actinobacteria	c__Actinobacteria_class	o__Propionibacteriales	f__Nocardioidaceae	g__Aeromicrobium	s__Aeromicrobium_sp._Leaf289	3.67074e-05	0	1.84469e-05	3.35694e-05	0.000211916	0.000185047	0.000162766	0.000161492	0	0	0	4.2206e-05
k__Bacteria	p__Actinobacteria	c__Actinobacteria_class	o__Propionibacteriales	f__Nocardioidaceae	g__Aeromicrobium	s__Aeromicrobium_sp._Leaf291	0	0	0	0	0	0	0	0	0	6.99199e-05	0	0
k__Bacteria	p__Actinobacteria	c__Actinobacteria_class	o__Propionibacteriales	f__Nocardioidaceae	g__Aeromicrobium	s__Aeromicrobium_sp._Root472D3	2.53992e-05	9.43723e-05	9.41505e-05	2.60791e-05	1.95546e-05	3.89624e-05	5.242e-05	5.07945e-05	6.16356e-06	0.000126262	2.40374e-05	4.14345e-05
k__Bacteria	p__Actinobacteria	c__Actinobacteria_class	o__Propionibacteriales	f__Nocardioidaceae	g__Aeromicrobium	s__Aeromicrobium_sp._Root495	0.000162068	0.000187172	0.000205623	9.73073e-05	0.000126125	7.81929e-05	7.58191e-05	5.10848e-05	2.82732e-05	5.77321e-05	8.76451e-05	8.28201e-05
k__Bacteria	p__Actinobacteria	c__Actinobacteria_class	o__Propionibacteriales	f__Nocardioidaceae	g__Kribbella		0.00330513	0.00324547	0.00284662	0.00327348	0.000321985	0.000552951	0.000292834	0.000290198	0.000558913	0.00103391	0.000929609	0.000751898
k__Bacteria	p__Actinobacteria	c__Actinobacteria_class	o__Propionibacteriales	f__Nocardioidaceae	g__Kribbella	s__Kribbella_catacumbae	0.00115633	0.0023778	0.00100095	0.000932798	0.000279983	0.00037047	0.000149045	8.73114e-05	0.000281016	0.000696311	0.000438313	0.000443309
k__Bacteria	p__Actinobacteria	c__Actinobacteria_class	o__Propionibacteriales	f__Nocardioidaceae	g__Kribbella	s__Kribbella_flavida	0.0021488	0.000867663	0.00184567	0.00234069	4.20015e-05	0.000182481	0.000143789	0.000202887	0.000277897	0.000337602	0.000491297	0.000308589
k__Bacteria	p__Actinobacteria	c__Actinobacteria_class	o__Propionibacteriales	f__Nocardioidaceae	g__Marmoricola		6.00866e-06	0	0	2.42013e-05	0.00633797	0.000167054	6.86101e-05	0.00153736	0.000763566	0	2.84325e-06	1.84232e-05
k__Bacteria	p__Actinobacteria	c__Actinobacteria_class	o__Propionibacteriales	f__Nocardioidaceae	g__Marmoricola	s__Marmoricola_sp._Leaf446	6.00866e-06	0	0	2.42013e-05	0.00633797	9.74785e-05	6.86101e-05	0.00153736	0.000763566	0	2.84325e-06	1.84232e-05
k__Bacteria	p__Actinobacteria	c__Actinobacteria_class	o__Propionibacteriales	f__Nocardioidaceae	g__Marmoricola	s__Marmoricola_sp._URHB0036	0	0	0	0	0	6.95757e-05	0	0	0	0	0	0
k__Bacteria	p__Actinobacteria	c__Actinobacteria_class	o__Propionibacteriales	f__Nocardioidaceae	g__Mumia		2.08565e-05	0	0	0	8.01578e-05	0	0	0	0	0	0	0
k__Bacteria	p__Actinobacteria	c__Actinobacteria_class	o__Propionibacteriales	f__Nocardioidaceae	g__Mumia	s__Mumia_flava	2.08565e-05	0	0	0	8.01578e-05	0	0	0	0	0	0	0
k__Bacteria	p__Actinobacteria	c__Actinobacteria_class	o__Propionibacteriales	f__Nocardioidaceae	g__Nocardioidaceae_noname		0.000277378	0.000284865	0.000843243	0.000295426	0.000297035	4.2483e-05	0.00016964	0.000141092	7.98246e-05	0.000274806	0.000222144	5.17235e-05
k__Bacteria	p__Actinobacteria	c__Actinobacteria_class	o__Propionibacteriales	f__Nocardioidaceae	g__Nocardioidaceae_noname	s__Nocardioidaceae_bacterium_Broad-1	0.000277378	0.000284865	0.000843243	0.000295426	0.000297035	4.2483e-05	0.00016964	0.000141092	7.98246e-05	0.000274806	0.000222144	5.17235e-05
k__Bacteria	p__Actinobacteria	c__Actinobacteria_class	o__Propionibacteriales	f__Nocardioidaceae	g__Nocardioides		0.00196315	0.00289539	0.00237529	0.00127778	0.00180465	0.00307463	0.00302646	0.00168396	0.00161852	0.00197976	0.00194234	0.00221001
k__Bacteria	p__Actinobacteria	c__Actinobacteria_class	o__Propionibacteriales	f__Nocardioidaceae	g__Nocardioides	s__Nocardioides_alkalitolerans	0.000379027	5.73254e-05	0.000113695	8.08764e-05	0	0.000272375	0.000834674	2.22459e-05	2.23028e-05	0.000236027	0.000126583	8.29446e-05
k__Bacteria	p__Actinobacteria	c__Actinobacteria_class	o__Propionibacteriales	f__Nocardioidaceae	g__Nocardioides	s__Nocardioides_dokdonensis	0	3.32309e-05	1.94052e-05	0	0	0	0	0	0	0	3.10173e-05	0
k__Bacteria	p__Actinobacteria	c__Actinobacteria_class	o__Propionibacteriales	f__Nocardioidaceae	g__Nocardioides	s__Nocardioides_insulae	6.93663e-05	0.000101342	0.000156378	5.22488e-05	1.19447e-05	1.19958e-05	4.28534e-05	2.78021e-05	0.000143245	4.25523e-05	4.11781e-05	0.000143739
k__Bacteria	p__Actinobacteria	c__Actinobacteria_class	o__Propionibacteriales	f__Nocardioidaceae	g__Nocardioides	s__Nocardioides_luteus	1.86476e-05	4.41169e-05	7.06964e-05	3.48325e-05	0	2.39916e-05	2.14267e-05	0	0	1.54995e-05	0.000189894	0.000119449
k__Bacteria	p__Actinobacteria	c__Actinobacteria_class	o__Propionibacteriales	f__Nocardioidaceae	g__Nocardioides	s__Nocardioides_noname	0.000153477	0.000710969	0.000312364	0.000136729	0.000379939	4.3078e-05	0.000225097	0.000265777	0.000150969	0.000122256	8.55551e-05	0.000182997
k__Bacteria	p__Actinobacteria	c__Actinobacteria_class	o__Propionibacteriales	f__Nocardioidaceae	g__Nocardioides	s__Nocardioides_sp._Iso805N	4.33242e-05	0.000242221	1.28257e-05	7.58691e-06	9.48661e-05	9.81916e-05	7.01552e-05	2.8813e-05	0.000180371	5.91338e-05	2.95111e-05	3.18702e-05
k__Bacteria	p__Actinobacteria	c__Actinobacteria_class	o__Propionibacteriales	f__Nocardioidaceae	g__Nocardioides	s__Nocardioides_sp._J54	4.72591e-06	0.000151037	3.20356e-05	6.73564e-05	3.5015e-05	0.00130731	1.30391e-05	2.7004e-05	5.77112e-06	7.84717e-05	0.000237233	9.56895e-05
k__Bacteria	p__Actinobacteria	c__Actinobacteria_class	o__Propionibacteriales	f__Nocardioidaceae	g__Nocardioides	s__Nocardioides_sp._JS614	1.93382e-05	0	1.14498e-05	0	9.29032e-06	9.33008e-06	3.99965e-05	1.08119e-05	4.13266e-05	0	0.000134973	3.45877e-05
k__Bacteria	p__Actinobacteria	c__Actinobacteria_class	o__Propionibacteriales	f__Nocardioidaceae	g__Nocardioides	s__Nocardioides_sp._Leaf307	5.68852e-05	2.35833e-05	2.5257e-05	0	0	3.80349e-05	0.000134987	1.15652e-05	3.15756e-05	3.22377e-05	2.69064e-05	0
k__Bacteria	p__Actinobacteria	c__Actinobacteria_class	o__Propionibacteriales	f__Nocardioidaceae	g__Nocardioides	s__Nocardioides_sp._Root122	0.000236956	0.000243288	0.000230114	0.000149095	0.000476138	0.000171637	0.000210041	0.000105841	0.000197932	0.000178952	9.93508e-05	0.000124941
k__Bacteria	p__Actinobacteria	c__Actinobacteria_class	o__Propionibacteriales	f__Nocardioidaceae	g__Nocardioides	s__Nocardioides_sp._Root140	0	5.63609e-05	1.97471e-05	7.78745e-06	0	0	1.14968e-05	0	0	6.23735e-05	4.20851e-05	1.13624e-05
k__Bacteria	p__Actinobacteria	c__Actinobacteria_class	o__Propionibacteriales	f__Nocardioidaceae	g__Nocardioides	s__Nocardioides_sp._Root190	9.96554e-05	0.000134885	0.000289178	0.000102652	2.71871e-05	2.966e-05	9.84489e-05	1.46785e-05	0.000182585	0.000269372	0.000308244	0.000209057
k__Bacteria	p__Actinobacteria	c__Actinobacteria_class	o__Propionibacteriales	f__Nocardioidaceae	g__Nocardioides	s__Nocardioides_sp._Soil777	0	1.97844e-05	1.54041e-05	6.37848e-05	1.24988e-05	1.88285e-05	8.96829e-06	0	0	0.000105421	1.2311e-05	0.000113009
k__Bacteria	p__Actinobacteria	c__Actinobacteria_class	o__Propionibacteriales	f__Nocardioidaceae	g__Nocardioides	s__Nocardioides_sp._Soil797	0.000512246	0.000311159	0.000419699	0.000362715	0.000173964	0.000219641	0.000524833	0.000413018	0.000338831	0.000163385	0.000338939	0.000488593
k__Bacteria	p__Actinobacteria	c__Actinobacteria_class	o__Propionibacteriales	f__Nocardioidaceae	g__Nocardioides	s__Nocardioides_sp._Soil805	1.5578e-05	9.49672e-05	0.000184699	6.5745e-05	4.49032e-05	0.00010541	0.000150492	5.24755e-05	0.00011414	0.000195193	0.000132685	0.00025494
k__Bacteria	p__Actinobacteria	c__Actinobacteria_class	o__Propionibacteriales	f__Nocardioidaceae	g__Nocardioides	s__Nocardioides_sp._UNC345MFTsu5.1	5.70958e-05	0	1.35221e-05	1.59977e-05	6.58309e-05	0	1.57452e-05	0	1.39447e-05	2.84742e-05	1.08069e-05	7.0025e-05
k__Bacteria	p__Actinobacteria	c__Actinobacteria_class	o__Propionibacteriales	f__Nocardioidaceae	g__Nocardioides	s__Nocardioides_sp._URHA0020	4.36974e-05	9.32548e-05	6.1927e-05	5.27713e-05	3.00409e-05	0.000173799	3.46684e-05	6.07245e-05	3.03624e-05	0.000267392	3.56485e-05	3.00913e-05
k__Bacteria	p__Actinobacteria	c__Actinobacteria_class	o__Propionibacteriales	f__Nocardioidaceae	g__Nocardioides	s__Nocardioides_sp._URHA0032	0.000253134	0.00057787	0.000386894	7.76065e-05	0.000443032	0.00055134	0.000589534	0.000643206	0.000165164	0.00012302	5.94186e-05	0.000216713
k__Bacteria	p__Actinobacteria	c__Actinobacteria_class	o__Propionibacteriales	f__Nocardioidaceae	g__Pimelobacter		6.72749e-05	0.000151706	7.34536e-05	5.83192e-05	7.3926e-05	4.75615e-05	0.000127997	9.30969e-05	0.000100178	5.81903e-05	2.9126e-05	0.000173542
k__Bacteria	p__Actinobacteria	c__Actinobacteria_class	o__Propionibacteriales	f__Nocardioidaceae	g__Pimelobacter	s__Pimelobacter_simplex	6.72749e-05	0.000151706	7.34536e-05	5.83192e-05	7.3926e-05	4.75615e-05	0.000127997	9.30969e-05	0.000100178	5.81903e-05	2.9126e-05	0.000173542
k__Bacteria	p__Actinobacteria	c__Actinobacteria_class	o__Propionibacteriales	f__Nocardioidaceae	g__Propionicicella		0.000182518	0.000309808	0.000254844	0.000189351	2.12699e-05	0.000132312	0.000151216	0.000120999	5.9135e-05	0.000198375	0.000113809	0.000287529
k__Bacteria	p__Actinobacteria	c__Actinobacteria_class	o__Propionibacteriales	f__Nocardioidaceae	g__Propionicicella	s__Propionicicella_superfundia	0.000182518	0.000309808	0.000254844	0.000189351	2.12699e-05	0.000132312	0.000151216	0.000120999	5.9135e-05	0.000198375	0.000113809	0.000287529
k__Bacteria	p__Actinobacteria	c__Actinobacteria_class	o__Propionibacteriales	f__Propionibacteriaceae			0.00333612	0.00472524	0.00394433	0.00365408	0.00761189	0.0074812	0.0053442	0.00597772	0.00714106	0.0042878	0.00431689	0.00473426
k__Bacteria	p__Actinobacteria	c__Actinobacteria_class	o__Propionibacteriales	f__Propionibacteriaceae	g__Aestuariimicrobium		2.96028e-05	0.000199049	6.13453e-05	0.000208281	0	0	0	1.66977e-05	0	0.000194585	5.29644e-05	7.5638e-06
k__Bacteria	p__Actinobacteria	c__Actinobacteria_class	o__Propionibacteriales	f__Propionibacteriaceae	g__Aestuariimicrobium	s__Aestuariimicrobium_kwangyangense	2.96028e-05	0.000199049	6.13453e-05	0.000208281	0	0	0	1.66977e-05	0	0.000194585	5.29644e-05	7.5638e-06
k__Bacteria	p__Actinobacteria	c__Actinobacteria_class	o__Propionibacteriales	f__Propionibacteriaceae	g__Granulicoccus		0.000108456	0.000176231	0.00018202	3.10132e-05	4.82283e-05	0.00163547	6.26445e-05	3.71305e-05	0	6.09767e-06	0.000149606	2.2625e-05
k__Bacteria	p__Actinobacteria	c__Actinobacteria_class	o__Propionibacteriales	f__Propionibacteriaceae	g__Granulicoccus	s__Granulicoccus_phenolivorans	0.000108456	0.000176231	0.00018202	3.10132e-05	4.82283e-05	0.00163547	6.26445e-05	3.71305e-05	0	6.09767e-06	0.000149606	2.2625e-05
k__Bacteria	p__Actinobacteria	c__Actinobacteria_class	o__Propionibacteriales	f__Propionibacteriaceae	g__Microlunatus		4.74604e-05	4.65731e-05	0.000106247	0.000375729	3.13278e-06	6.29238e-06	4.57398e-05	0.000241321	0	6.73747e-06	1.53426e-05	0
k__Bacteria	p__Actinobacteria	c__Actinobacteria_class	o__Propionibacteriales	f__Propionibacteriaceae	g__Microlunatus	s__Microlunatus_phosphovorus	4.74604e-05	4.65731e-05	0.000106247	0.000375729	3.13278e-06	6.29238e-06	4.57398e-05	0.000241321	0	6.73747e-06	1.53426e-05	0
k__Bacteria	p__Actinobacteria	c__Actinobacteria_class	o__Propionibacteriales	f__Propionibacteriaceae	g__Propionibacterium		0.00283575	0.0039235	0.00292535	0.00264831	0.00649698	0.00405533	0.0041234	0.00375447	0.00391752	0.00359983	0.00382973	0.00430403
k__Bacteria	p__Actinobacteria	c__Actinobacteria_class	o__Propionibacteriales	f__Propionibacteriaceae	g__Propionibacterium	s__Propionibacterium_acidifaciens	0.0014366	0.00232048	0.00155203	0.00146139	0.000868247	0.00256527	0.0027638	0.00173157	0.00214395	0.00249866	0.00253642	0.00313148
k__Bacteria	p__Actinobacteria	c__Actinobacteria_class	o__Propionibacteriales	f__Propionibacteriaceae	g__Propionibacterium	s__Propionibacterium_acidipropionici	0.000368525	0.000480263	0.000352946	0.000625297	0.000488156	0.000185409	0.000583708	0.000903072	0.000131579	0.000403701	0.000180018	0.000341006
k__Bacteria	p__Actinobacteria	c__Actinobacteria_class	o__Propionibacteriales	f__Propionibacteriaceae	g__Propionibacterium	s__Propionibacterium_acnes	0	6.95321e-05	0	7.68587e-05	0	0	1.89114e-05	0	0	0	0	0
k__Bacteria	p__Actinobacteria	c__Actinobacteria_class	o__Propionibacteriales	f__Propionibacteriaceae	g__Propionibacterium	s__Propionibacterium_avidum	0	1.43752e-05	1.67887e-05	0	0.000199564	0.000311729	2.62025e-06	7.64977e-05	0	0	0	7.76884e-06
k__Bacteria	p__Actinobacteria	c__Actinobacteria_class	o__Propionibacteriales	f__Propionibacteriaceae	g__Propionibacterium	s__Propionibacterium_freudenreichii	0.000285546	0.000321262	9.00264e-05	0.00011785	0.000831554	0.000151323	0.000282267	0.000688449	0.00128743	0.000185857	0.000438887	0.000382878
k__Bacteria	p__Actinobacteria	c__Actinobacteria_class	o__Propionibacteriales	f__Propionibacteriaceae	g__Propionibacterium	s__Propionibacterium_granulosum	1.16297e-05	3.53749e-05	2.75428e-05	0	0	6.73313e-05	0	0	1.42018e-05	0	3.30184e-05	1.1886e-05
k__Bacteria	p__Actinobacteria	c__Actinobacteria_class	o__Propionibacteriales	f__Propionibacteriaceae	g__Propionibacterium	s__Propionibacterium_humerusii	0	0	0	0	0.00200802	0	1.73985e-05	2.82192e-05	8.4749e-05	0	1.19416e-05	0
k__Bacteria	p__Actinobacteria	c__Actinobacteria_class	o__Propionibacteriales	f__Propionibacteriaceae	g__Propionibacterium	s__Propionibacterium_jensenii	1.21329e-06	0	0	3.39952e-06	9.19632e-05	0.000440271	5.70307e-05	2.71338e-06	2.39827e-05	1.05584e-05	3.47418e-05	2.48005e-06
k__Bacteria	p__Actinobacteria	c__Actinobacteria_class	o__Propionibacteriales	f__Propionibacteriaceae	g__Propionibacterium	s__Propionibacterium_noname	0.000257972	0.000180536	0.000349504	0.000203291	0.000495058	0.000160991	0.00014982	9.87671e-05	0.000131832	0.000125856	0.000159222	0.000162636
k__Bacteria	p__Actinobacteria	c__Actinobacteria_class	o__Propionibacteriales	f__Propionibacteriaceae	g__Propionibacterium	s__Propionibacterium_propionicum	0.00035662	0.000320115	0.000301025	6.66582e-05	6.26182e-05	9.58101e-05	0.000155741	8.06621e-05	3.02135e-05	0.000172316	0.000109026	0.000224011
k__Bacteria	p__Actinobacteria	c__Actinobacteria_class	o__Propionibacteriales	f__Propionibacteriaceae	g__Propionibacterium	s__Propionibacterium_sp._KPL1844	0	0	6.46139e-05	0	0	0	0	0	0	0	9.68241e-05	0
k__Bacteria	p__Actinobacteria	c__Actinobacteria_class	o__Propionibacteriales	f__Propionibacteriaceae	g__Propionibacterium	s__Propionibacterium_sp._oral_taxon_192	0.000104772	0.000181562	0.00015389	7.34762e-05	0.00143803	3.7098e-05	2.39169e-05	0.000144522	1.88373e-05	0.000202874	0.000216059	2.5225e-05
k__Bacteria	p__Actinobacteria	c__Actinobacteria_class	o__Propionibacteriales	f__Propionibacteriaceae	g__Propionibacterium	s__Propionibacterium_thoenii	1.28757e-05	0	1.69795e-05	2.00881e-05	1.37771e-05	4.00964e-05	6.81898e-05	0	5.07436e-05	0	1.35701e-05	1.46549e-05
k__Bacteria	p__Actinobacteria	c__Actinobacteria_class	o__Propionibacteriales	f__Propionibacteriaceae	g__Propionimicrobium		0.000221955	0.000257854	0.000304387	0.000197044	0.001034	0.00154633	0.000970433	0.0019047	0.00321362	0.000296582	0.000152331	0.000313565
k__Bacteria	p__Actinobacteria	c__Actinobacteria_class	o__Propionibacteriales	f__Propionibacteriaceae	g__Propionimicrobium	s__Propionimicrobium_lymphophilum	0.000203122	0.000231529	0.000253635	0.000157613	0.000953475	0.0014824	0.000832748	0.00168063	0.00309652	0.000212114	0.000114851	0.000230808
k__Bacteria	p__Actinobacteria	c__Actinobacteria_class	o__Propionibacteriales	f__Propionibacteriaceae	g__Propionimicrobium	s__Propionimicrobium_sp._BV2F7	1.88331e-05	2.63249e-05	5.07519e-05	3.94305e-05	8.05275e-05	6.3936e-05	0.000137684	0.000224072	0.000117103	8.44677e-05	3.74804e-05	8.27572e-05
k__Bacteria	p__Actinobacteria	c__Actinobacteria_class	o__Propionibacteriales	f__Propionibacteriaceae	g__Tessaracoccus		9.28867e-05	0.000122033	0.000364979	0.000193704	2.95443e-05	0.000237774	0.000141984	2.33981e-05	9.90926e-06	0.000183971	0.000116915	8.64776e-05
k__Bacteria	p__Actinobacteria	c__Actinobacteria_class	o__Propionibacteriales	f__Propionibacteriaceae	g__Tessaracoccus	s__Tessaracoccus_sp._SIT7	9.28867e-05	0.000122033	0.000364979	0.000193704	2.95443e-05	0.000237774	0.000141984	2.33981e-05	9.90926e-06	0.000183971	0.000116915	8.64776e-05
k__Bacteria	p__Actinobacteria	c__Actinobacteria_class	o__Pseudonocardiales				0.0150351	0.0151251	0.0139126	0.0129827	0.00602042	0.00617675	0.00719865	0.00672627	0.010178	0.00832534	0.00656468	0.00691
k__Bacteria	p__Actinobacteria	c__Actinobacteria_class	o__Pseudonocardiales	f__Pseudonocardiaceae			0.0150351	0.0151251	0.0139126	0.0129827	0.00602042	0.00617675	0.00719865	0.00672627	0.010178	0.00832534	0.00656468	0.00691
k__Bacteria	p__Actinobacteria	c__Actinobacteria_class	o__Pseudonocardiales	f__Pseudonocardiaceae	g__Actinoalloteichus		7.49311e-05	0.000170827	0.000135712	6.93e-05	1.76561e-05	0.000163803	0.000160187	8.28844e-05	4.09302e-05	3.49643e-05	8.14481e-05	5.83125e-05
k__Bacteria	p__Actinobacteria	c__Actinobacteria_class	o__Pseudonocardiales	f__Pseudonocardiaceae	g__Actinoalloteichus	s__Actinoalloteichus_cyanogriseus	7.49311e-05	0.000170827	0.000135712	6.93e-05	1.76561e-05	0.000163803	0.000160187	8.28844e-05	4.09302e-05	3.49643e-05	8.14481e-05	5.83125e-05
k__Bacteria	p__Actinobacteria	c__Actinobacteria_class	o__Pseudonocardiales	f__Pseudonocardiaceae	g__Actinokineospora		0.00085263	3.27353e-05	0.000262575	0.000164876	0.00118228	0.000158528	2.42671e-05	7.89724e-05	0	7.86269e-05	2.4672e-05	0.000157004
k__Bacteria	p__Actinobacteria	c__Actinobacteria_class	o__Pseudonocardiales	f__Pseudonocardiaceae	g__Actinokineospora	s__Actinokineospora_enzanensis	0	6.30242e-06	1.47212e-05	0	5.97235e-06	9.59665e-05	0	1.39011e-05	0	0	0	0
k__Bacteria	p__Actinobacteria	c__Actinobacteria_class	o__Pseudonocardiales	f__Pseudonocardiaceae	g__Actinokineospora	s__Actinokineospora_inagensis	0.00083575	2.2154e-05	0.000232862	0.000153052	0.0011763	5.44168e-05	9.71983e-06	4.14767e-05	0	6.81038e-05	2.06782e-05	5.34889e-05
k__Bacteria	p__Actinobacteria	c__Actinobacteria_class	o__Pseudonocardiales	f__Pseudonocardiaceae	g__Actinokineospora	s__Actinokineospora_spheciospongiae	1.68805e-05	4.2789e-06	1.49919e-05	1.18244e-05	0	8.14432e-06	1.45472e-05	2.35946e-05	0	1.05231e-05	3.99386e-06	0.000103515
k__Bacteria	p__Actinobacteria	c__Actinobacteria_class	o__Pseudonocardiales	f__Pseudonocardiaceae	g__Actinomycetospora		0.00047107	8.70345e-05	0.00013249	0.000357844	0	0	0	0	6.87137e-05	6.62957e-05	9.57407e-05	0.000117667
k__Bacteria	p__Actinobacteria	c__Actinobacteria_class	o__Pseudonocardiales	f__Pseudonocardiaceae	g__Actinomycetospora	s__Actinomycetospora_chiangmaiensis	0.00047107	8.70345e-05	0.00013249	0.000357844	0	0	0	0	6.87137e-05	6.62957e-05	9.57407e-05	0.000117667
k__Bacteria	p__Actinobacteria	c__Actinobacteria_class	o__Pseudonocardiales	f__Pseudonocardiaceae	g__Actinosynnema		0	9.47697e-05	1.38352e-05	0	0	0	1.61097e-05	0	0	1.45667e-05	1.10571e-05	4.7764e-05
k__Bacteria	p__Actinobacteria	c__Actinobacteria_class	o__Pseudonocardiales	f__Pseudonocardiaceae	g__Actinosynnema	s__Actinosynnema_pretiosum	0	9.47697e-05	1.38352e-05	0	0	0	1.61097e-05	0	0	1.45667e-05	1.10571e-05	4.7764e-05
k__Bacteria	p__Actinobacteria	c__Actinobacteria_class	o__Pseudonocardiales	f__Pseudonocardiaceae	g__Alloactinosynnema		0.00032782	0.000250555	0.000343896	0.000152065	7.3514e-05	0.000417795	0.000278831	6.06864e-05	0.000457585	0.000439819	0.00041391	0.000439753
k__Bacteria	p__Actinobacteria	c__Actinobacteria_class	o__Pseudonocardiales	f__Pseudonocardiaceae	g__Alloactinosynnema	s__Alloactinosynnema_sp._L-07	0.00032782	0.000250555	0.000343896	0.000152065	7.3514e-05	0.000417795	0.000278831	6.06864e-05	0.000457585	0.000439819	0.00041391	0.000439753
k__Bacteria	p__Actinobacteria	c__Actinobacteria_class	o__Pseudonocardiales	f__Pseudonocardiaceae	g__Allokutzneria		9.54856e-05	0.000162664	0.000114304	0.000125633	1.79879e-05	0.000148089	0.000131453	7.54505e-05	0.000159897	4.83875e-05	0.00016813	0.000152228
k__Bacteria	p__Actinobacteria	c__Actinobacteria_class	o__Pseudonocardiales	f__Pseudonocardiaceae	g__Allokutzneria	s__Allokutzneria_albata	9.54856e-05	0.000162664	0.000114304	0.000125633	1.79879e-05	0.000148089	0.000131453	7.54505e-05	0.000159897	4.83875e-05	0.00016813	0.000152228
k__Bacteria	p__Actinobacteria	c__Actinobacteria_class	o__Pseudonocardiales	f__Pseudonocardiaceae	g__Amycolatopsis		0.00209882	0.0016974	0.00226272	0.00128698	0.00178975	0.00141027	0.00165107	0.00140084	0.000851339	0.001686	0.00139486	0.00163488
k__Bacteria	p__Actinobacteria	c__Actinobacteria_class	o__Pseudonocardiales	f__Pseudonocardiaceae	g__Amycolatopsis	s__Amycolatopsis_alba	0	1.56023e-05	3.64438e-05	0	0	0	0	1.72068e-05	0	3.83707e-05	0.000167474	1.57272e-05
k__Bacteria	p__Actinobacteria	c__Actinobacteria_class	o__Pseudonocardiales	f__Pseudonocardiaceae	g__Amycolatopsis	s__Amycolatopsis_balhimycina	0.000132788	0.000117321	0.00010831	7.95809e-05	0.00049354	0.000490062	0.000328797	0.000315227	1.91696e-05	0.000115952	7.60001e-05	0.000101651
k__Bacteria	p__Actinobacteria	c__Actinobacteria_class	o__Pseudonocardiales	f__Pseudonocardiaceae	g__Amycolatopsis	s__Amycolatopsis_benzoatilytica	3.05895e-05	0.000118461	0.00014365	4.39653e-05	4.40868e-05	3.68962e-05	6.25443e-05	8.63992e-05	8.69532e-05	6.83999e-05	4.56752e-05	0.000144738
k__Bacteria	p__Actinobacteria	c__Actinobacteria_class	o__Pseudonocardiales	f__Pseudonocardiaceae	g__Amycolatopsis	s__Amycolatopsis_decaplanina	1.14972e-05	7.5853e-05	3.744e-05	5.25701e-05	0.000135323	2.77352e-06	0	6.42806e-06	5.967e-05	0.00021252	7.34452e-05	4.11271e-05
k__Bacteria	p__Actinobacteria	c__Actinobacteria_class	o__Pseudonocardiales	f__Pseudonocardiaceae	g__Amycolatopsis	s__Amycolatopsis_halophila	0	1.64025e-05	0	0	0	0.000179514	0	1.80892e-05	0	1.00846e-05	0	0
k__Bacteria	p__Actinobacteria	c__Actinobacteria_class	o__Pseudonocardiales	f__Pseudonocardiaceae	g__Amycolatopsis	s__Amycolatopsis_japonica	4.29301e-05	0	2.76703e-05	0	9.39834e-05	0	6.7436e-06	2.61289e-05	0	0	3.70284e-05	0
k__Bacteria	p__Actinobacteria	c__Actinobacteria_class	o__Pseudonocardiales	f__Pseudonocardiaceae	g__Amycolatopsis	s__Amycolatopsis_keratiniphila	0.000365927	0.000198306	0.000328723	0.000132581	0.000169734	6.08788e-05	0.000221831	0.000112877	6.93401e-05	4.7196e-05	0.000101504	0.000161203
k__Bacteria	p__Actinobacteria	c__Actinobacteria_class	o__Pseudonocardiales	f__Pseudonocardiaceae	g__Amycolatopsis	s__Amycolatopsis_lurida	0	0	0.000127553	5.03018e-05	8.87112e-05	6.43434e-05	0.000102552	0.000206482	6.26378e-06	2.55805e-05	1.94173e-05	2.62119e-05
k__Bacteria	p__Actinobacteria	c__Actinobacteria_class	o__Pseudonocardiales	f__Pseudonocardiaceae	g__Amycolatopsis	s__Amycolatopsis_methanolica	7.55133e-05	3.78518e-06	6.59205e-05	6.93235e-05	0	1.80115e-05	0.000228457	0	1.36765e-05	4.23916e-05	1.87736e-05	0.000153084
k__Bacteria	p__Actinobacteria	c__Actinobacteria_class	o__Pseudonocardiales	f__Pseudonocardiaceae	g__Amycolatopsis	s__Amycolatopsis_nigrescens	0.00022905	0.000434981	0.000370544	0.000204192	3.43509e-05	0.000189965	0.000215193	7.83218e-05	0.000136902	0.00077832	0.000439682	0.000359393
k__Bacteria	p__Actinobacteria	c__Actinobacteria_class	o__Pseudonocardiales	f__Pseudonocardiaceae	g__Amycolatopsis	s__Amycolatopsis_orientalis	0.00027153	0.000100572	0.000268048	0.00013792	5.53069e-05	3.45483e-05	0.000126653	9.39332e-05	0.000159335	9.83367e-05	0.000297178	0.000218498
k__Bacteria	p__Actinobacteria	c__Actinobacteria_class	o__Pseudonocardiales	f__Pseudonocardiaceae	g__Amycolatopsis	s__Amycolatopsis_regifaucium	0.000306851	2.90771e-06	3.17344e-05	3.8025e-05	0.000445237	0.000220381	7.0978e-05	0.000236976	9.28036e-05	1.9665e-05	2.97579e-05	0.000225313
k__Bacteria	p__Actinobacteria	c__Actinobacteria_class	o__Pseudonocardiales	f__Pseudonocardiaceae	g__Amycolatopsis	s__Amycolatopsis_rifamycinica	2.32129e-05	0.000146737	7.74769e-05	1.94258e-05	0.000122571	3.47879e-05	0.000104837	6.66717e-05	4.62831e-05	2.33066e-05	0	1.41717e-05
k__Bacteria	p__Actinobacteria	c__Actinobacteria_class	o__Pseudonocardiales	f__Pseudonocardiaceae	g__Amycolatopsis	s__Amycolatopsis_sp._ATCC_39116	0.000113623	4.24443e-05	7.0815e-05	4.18898e-05	0	3.4623e-05	1.23686e-05	2.6748e-05	2.19084e-05	4.47355e-05	5.65955e-06	4.27838e-05
k__Bacteria	p__Actinobacteria	c__Actinobacteria_class	o__Pseudonocardiales	f__Pseudonocardiaceae	g__Amycolatopsis	s__Amycolatopsis_sp._M39	0.000218715	0.000121305	0.000267036	0.000298553	8.2977e-05	0	2.31539e-05	8.04729e-05	0.000117178	3.54252e-05	6.51014e-05	8.66725e-05
k__Bacteria	p__Actinobacteria	c__Actinobacteria_class	o__Pseudonocardiales	f__Pseudonocardiaceae	g__Amycolatopsis	s__Amycolatopsis_sp._MJM2582	0.000254283	0.000194179	0.000204292	0.000118653	0	1.69108e-05	1.20823e-05	1.95966e-05	1.17178e-05	6.16452e-05	1.81622e-05	3.5823e-05
k__Bacteria	p__Actinobacteria	c__Actinobacteria_class	o__Pseudonocardiales	f__Pseudonocardiaceae	g__Amycolatopsis	s__Amycolatopsis_taiwanensis	1.66029e-05	0.000108543	9.70608e-05	0	2.39287e-05	2.10675e-05	0.000134884	9.28262e-06	1.01374e-05	0	0	8.48439e-06
k__Bacteria	p__Actinobacteria	c__Actinobacteria_class	o__Pseudonocardiales	f__Pseudonocardiaceae	g__Amycolatopsis	s__Amycolatopsis_vancoresmycina	5.70958e-06	0	0	0	0	5.50939e-06	0	0	0	6.40669e-05	0	0
k__Bacteria	p__Actinobacteria	c__Actinobacteria_class	o__Pseudonocardiales	f__Pseudonocardiaceae	g__Kibdelosporangium		0.000479686	0.00032755	0.000341487	0.000499606	0.000218628	0.000140671	0.000221667	8.59417e-05	0.000156016	0.000324869	0.000212736	0.000359201
k__Bacteria	p__Actinobacteria	c__Actinobacteria_class	o__Pseudonocardiales	f__Pseudonocardiaceae	g__Kibdelosporangium	s__Kibdelosporangium_aridum	1.89747e-05	1.85958e-05	0	0	0	0	8.5986e-05	0	4.05497e-05	0.000118905	1.14322e-05	0.000116357
k__Bacteria	p__Actinobacteria	c__Actinobacteria_class	o__Pseudonocardiales	f__Pseudonocardiaceae	g__Kibdelosporangium	s__Kibdelosporangium_phytohabitans	0.000272028	8.97236e-05	8.53827e-05	0.000298451	0	0	4.51909e-06	0	2.40139e-05	2.04311e-05	4.34242e-05	0
k__Bacteria	p__Actinobacteria	c__Actinobacteria_class	o__Pseudonocardiales	f__Pseudonocardiaceae	g__Kibdelosporangium	s__Kibdelosporangium_sp._MJ126-NF4	0.000188683	0.000219231	0.000256104	0.000201155	0.000218628	0.000140671	0.000131162	8.59417e-05	9.14523e-05	0.000185533	0.000157879	0.000242844
k__Bacteria	p__Actinobacteria	c__Actinobacteria_class	o__Pseudonocardiales	f__Pseudonocardiaceae	g__Kutzneria		0.000395904	0.00120373	0.000772169	0.000691989	0	3.41756e-05	5.92594e-05	5.11154e-05	9.94209e-05	0.000283508	0.000197432	0.000173367
k__Bacteria	p__Actinobacteria	c__Actinobacteria_class	o__Pseudonocardiales	f__Pseudonocardiaceae	g__Kutzneria	s__Kutzneria_albida	0.000332088	0.00113756	0.000660534	0.000676749	0	2.7178e-05	4.92603e-05	1.25978e-05	7.10827e-05	0.000274467	9.10557e-05	0.00011111
k__Bacteria	p__Actinobacteria	c__Actinobacteria_class	o__Pseudonocardiales	f__Pseudonocardiaceae	g__Kutzneria	s__Kutzneria_sp._744	6.38161e-05	6.61754e-05	0.000111635	1.52392e-05	0	6.99756e-06	9.99913e-06	3.85175e-05	2.83382e-05	9.04137e-06	0.000106377	6.22579e-05
k__Bacteria	p__Actinobacteria	c__Actinobacteria_class	o__Pseudonocardiales	f__Pseudonocardiaceae	g__Lechevalieria		7.08887e-05	0.000128264	4.477e-05	5.80501e-05	2.27039e-05	0	0	5.28449e-06	0.00010388	0.000149092	4.02527e-05	0.000123339
k__Bacteria	p__Actinobacteria	c__Actinobacteria_class	o__Pseudonocardiales	f__Pseudonocardiaceae	g__Lechevalieria	s__Lechevalieria_aerocolonigenes	7.08887e-05	0.000128264	4.477e-05	5.80501e-05	2.27039e-05	0	0	5.28449e-06	0.00010388	0.000149092	4.02527e-05	0.000123339
k__Bacteria	p__Actinobacteria	c__Actinobacteria_class	o__Pseudonocardiales	f__Pseudonocardiaceae	g__Lentzea		7.57983e-05	4.52082e-05	0.000126716	0.000156162	8.5681e-06	0.000279655	0.000110662	2.99143e-05	0	8.33851e-05	0.000113931	4.55699e-05
k__Bacteria	p__Actinobacteria	c__Actinobacteria_class	o__Pseudonocardiales	f__Pseudonocardiaceae	g__Lentzea	s__Lentzea_albidocapillata	7.57983e-05	4.52082e-05	0.000126716	0.000156162	8.5681e-06	0.000279655	0.000110662	2.99143e-05	0	8.33851e-05	0.000113931	4.55699e-05
k__Bacteria	p__Actinobacteria	c__Actinobacteria_class	o__Pseudonocardiales	f__Pseudonocardiaceae	g__Prauserella		0	0	0	0	0	0	3.62469e-05	0	8.02547e-05	0	1.24392e-05	2.68672e-05
k__Bacteria	p__Actinobacteria	c__Actinobacteria_class	o__Pseudonocardiales	f__Pseudonocardiaceae	g__Prauserella	s__Prauserella_noname	0	0	0	0	0	0	3.62469e-05	0	8.02547e-05	0	1.24392e-05	2.68672e-05
k__Bacteria	p__Actinobacteria	c__Actinobacteria_class	o__Pseudonocardiales	f__Pseudonocardiaceae	g__Prauserella	s__Prauserella_sp._Am3	0	0	0	0	0	0	0	0	0	0	0	0
k__Bacteria	p__Actinobacteria	c__Actinobacteria_class	o__Pseudonocardiales	f__Pseudonocardiaceae	g__Pseudonocardia		0.00810624	0.0078245	0.00648119	0.00716362	0.000467755	0.000969494	0.00176727	0.00282444	0.0072622	0.00287311	0.00269721	0.00206198
k__Bacteria	p__Actinobacteria	c__Actinobacteria_class	o__Pseudonocardiales	f__Pseudonocardiaceae	g__Pseudonocardia	s__Pseudonocardia_acaciae	0.000573529	0.00105596	0.000495015	0.000824266	0	1.05876e-05	1.51291e-05	2.45384e-05	5.707e-05	0.000293771	0.000503978	0.000110439
k__Bacteria	p__Actinobacteria	c__Actinobacteria_class	o__Pseudonocardiales	f__Pseudonocardiaceae	g__Pseudonocardia	s__Pseudonocardia_asaccharolytica	0.000386681	0.000459386	0.000417993	0.000257678	9.00181e-05	0.000162344	0.000242068	0.000163859	0.00069832	0.000413589	0.000403088	0.000437604
k__Bacteria	p__Actinobacteria	c__Actinobacteria_class	o__Pseudonocardiales	f__Pseudonocardiaceae	g__Pseudonocardia	s__Pseudonocardia_autotrophica	2.35737e-05	4.62431e-05	0.000157406	0.00018394	0.000104053	9.94375e-05	0.000315467	0.000133661	7.54058e-05	5.68626e-05	0.000101601	9.40128e-05
k__Bacteria	p__Actinobacteria	c__Actinobacteria_class	o__Pseudonocardiales	f__Pseudonocardiaceae	g__Pseudonocardia	s__Pseudonocardia_dioxanivorans	0.00679673	0.00592704	0.00507199	0.00558934	0.00017712	0.000337441	0.000863736	0.00219685	0.00623068	0.00189322	0.00131346	0.000952109
k__Bacteria	p__Actinobacteria	c__Actinobacteria_class	o__Pseudonocardiales	f__Pseudonocardiaceae	g__Pseudonocardia	s__Pseudonocardia_noname	8.14076e-05	4.41169e-05	0	8.1407e-05	5.29998e-05	0.000176745	6.11076e-05	0.000204503	4.97061e-05	1.26871e-05	1.92607e-05	0
k__Bacteria	p__Actinobacteria	c__Actinobacteria_class	o__Pseudonocardiales	f__Pseudonocardiaceae	g__Pseudonocardia	s__Pseudonocardia_sp._EC080610-09	2.13677e-05	2.96472e-05	7.19132e-05	1.57553e-05	1.51278e-05	1.73629e-05	0.000103895	4.77865e-05	7.82805e-05	8.83347e-05	0.000163905	0.000127583
k__Bacteria	p__Actinobacteria	c__Actinobacteria_class	o__Pseudonocardiales	f__Pseudonocardiaceae	g__Pseudonocardia	s__Pseudonocardia_sp._P1	1.09248e-05	3.32309e-05	1.29368e-05	1.53052e-05	0	0	0	0	0	1.36208e-05	8.27127e-05	0.000128404
k__Bacteria	p__Actinobacteria	c__Actinobacteria_class	o__Pseudonocardiales	f__Pseudonocardiaceae	g__Pseudonocardia	s__Pseudonocardia_spinosispora	0.000212021	0.000228882	0.000253938	0.00019593	2.84366e-05	0.000165575	0.000165868	5.32437e-05	7.27368e-05	0.000101031	0.000109205	0.000211827
k__Bacteria	p__Actinobacteria	c__Actinobacteria_class	o__Pseudonocardiales	f__Pseudonocardiaceae	g__Saccharomonospora		0.000156563	0.000199255	0.000413821	0.000229432	0.000291252	0.000673144	0.000694151	0.000342665	0.000352215	7.75227e-05	0.000139139	0.000361754
k__Bacteria	p__Actinobacteria	c__Actinobacteria_class	o__Pseudonocardiales	f__Pseudonocardiaceae	g__Saccharomonospora	s__Saccharomonospora_azurea	1.59724e-05	0	0	0	0	0.000189897	5.6978e-05	0	6.71489e-05	0	0	3.54943e-05
k__Bacteria	p__Actinobacteria	c__Actinobacteria_class	o__Pseudonocardiales	f__Pseudonocardiaceae	g__Saccharomonospora	s__Saccharomonospora_cyanea	5.29263e-05	0.000181236	0.000310512	0.000195761	0.000214158	0.000442434	0.000489518	0.000248076	3.51924e-05	6.44753e-06	4.12916e-05	0.000132069
k__Bacteria	p__Actinobacteria	c__Actinobacteria_class	o__Pseudonocardiales	f__Pseudonocardiaceae	g__Saccharomonospora	s__Saccharomonospora_glauca	3.35861e-05	0	2.50424e-05	0	7.70931e-05	4.08126e-05	0.000147655	9.45894e-05	0.000249874	5.60923e-05	7.5342e-05	0.000194191
k__Bacteria	p__Actinobacteria	c__Actinobacteria_class	o__Pseudonocardiales	f__Pseudonocardiaceae	g__Saccharomonospora	s__Saccharomonospora_marina	0	1.80196e-05	0	0	0	0	0	0	0	0	1.68192e-05	0
k__Bacteria	p__Actinobacteria	c__Actinobacteria_class	o__Pseudonocardiales	f__Pseudonocardiaceae	g__Saccharomonospora	s__Saccharomonospora_xinjiangensis	5.40779e-05	0	7.82675e-05	3.36714e-05	0	0	0	0	0	1.49828e-05	5.6865e-06	0
k__Bacteria	p__Actinobacteria	c__Actinobacteria_class	o__Pseudonocardiales	f__Pseudonocardiaceae	g__Saccharopolyspora		0.00111861	0.00164263	0.000764088	0.00138432	0.000426919	0.000369486	0.000401886	0.000282434	0.000171929	0.000587589	0.000257753	0.000347735
k__Bacteria	p__Actinobacteria	c__Actinobacteria_class	o__Pseudonocardiales	f__Pseudonocardiaceae	g__Saccharopolyspora	s__Saccharopolyspora_erythraea	0.00106253	0.00142374	0.000467746	0.00114121	0.000306287	7.94522e-05	0.000282674	0.000130887	9.23597e-05	0.000259033	0.000200256	0.000190114
k__Bacteria	p__Actinobacteria	c__Actinobacteria_class	o__Pseudonocardiales	f__Pseudonocardiaceae	g__Saccharopolyspora	s__Saccharopolyspora_rectivirgula	0	0	0	0	0	7.91919e-05	0	0	0	0	0	0
k__Bacteria	p__Actinobacteria	c__Actinobacteria_class	o__Pseudonocardiales	f__Pseudonocardiaceae	g__Saccharopolyspora	s__Saccharopolyspora_spinosa	5.60808e-05	0.000218891	0.000296342	0.000243108	0.000120632	0.000210842	0.000119212	0.000151547	7.95695e-05	0.000328557	5.74968e-05	0.000157621
k__Bacteria	p__Actinobacteria	c__Actinobacteria_class	o__Pseudonocardiales	f__Pseudonocardiaceae	g__Saccharothrix		0.000450838	0.000601885	0.000928403	0.000286575	0.000837517	0.000799024	0.00119098	0.000970116	0.000176779	0.000610469	0.000321039	0.000370974
k__Bacteria	p__Actinobacteria	c__Actinobacteria_class	o__Pseudonocardiales	f__Pseudonocardiaceae	g__Saccharothrix	s__Saccharothrix_espanaensis	6.09154e-05	6.17637e-05	0.000150638	5.3905e-05	5.10479e-05	0.00014983	7.66441e-05	0.000282847	0	5.42482e-05	1.45207e-05	1.7788e-05
k__Bacteria	p__Actinobacteria	c__Actinobacteria_class	o__Pseudonocardiales	f__Pseudonocardiaceae	g__Saccharothrix	s__Saccharothrix_sp._NRRL_B-16314	0.000147945	0.000288909	0.000199987	0.0001045	0.000164654	0.000130435	7.82356e-05	0.000105364	6.84085e-05	0.000365919	0.00012223	0.000251471
k__Bacteria	p__Actinobacteria	c__Actinobacteria_class	o__Pseudonocardiales	f__Pseudonocardiaceae	g__Saccharothrix	s__Saccharothrix_sp._NRRL_B-16348	0.000163388	3.64729e-05	6.5102e-05	4.55897e-05	0.000373502	0.000119111	0.00013099	0.000136387	4.35948e-05	5.39613e-05	0.00011363	4.20152e-05
k__Bacteria	p__Actinobacteria	c__Actinobacteria_class	o__Pseudonocardiales	f__Pseudonocardiaceae	g__Saccharothrix	s__Saccharothrix_sp._ST-888	7.85908e-05	0.000214739	0.000512675	8.25803e-05	0.000248313	0.000399649	0.000905106	0.000445519	6.47754e-05	0.00013634	7.06587e-05	5.96995e-05
k__Bacteria	p__Actinobacteria	c__Actinobacteria_class	o__Pseudonocardiales	f__Pseudonocardiaceae	g__Sciscionella		0.000240715	0.00049226	0.000574362	0.000311641	0.000643231	0.000482419	0.000381443	0.000343221	0.000182451	0.000893625	0.000382932	0.000374933
k__Bacteria	p__Actinobacteria	c__Actinobacteria_class	o__Pseudonocardiales	f__Pseudonocardiaceae	g__Sciscionella	s__Sciscionella_marina	0.000203049	0.00049226	0.000574362	0.000298449	0.000579897	0.000309777	0.000277571	0.000185278	0.000101956	0.000893625	0.000360653	0.000331625
k__Bacteria	p__Actinobacteria	c__Actinobacteria_class	o__Pseudonocardiales	f__Pseudonocardiaceae	g__Sciscionella	s__Sciscionella_sp._SE31	3.76662e-05	0	0	1.31922e-05	6.33336e-05	0.000172641	0.000103872	0.000157943	8.04943e-05	0	2.22792e-05	4.33084e-05
k__Bacteria	p__Actinobacteria	c__Actinobacteria_class	o__Pseudonocardiales	f__Pseudonocardiaceae	g__Thermocrispum		1.91185e-05	0.00016378	0.000200016	4.46402e-05	2.26614e-05	0.000130192	7.31712e-05	9.23057e-05	1.44008e-05	7.35139e-05	0	5.66715e-05
k__Bacteria	p__Actinobacteria	c__Actinobacteria_class	o__Pseudonocardiales	f__Pseudonocardiaceae	g__Thermocrispum	s__Thermocrispum_municipale	1.91185e-05	0.00016378	0.000200016	4.46402e-05	2.26614e-05	0.000130192	7.31712e-05	9.23057e-05	1.44008e-05	7.35139e-05	0	5.66715e-05
k__Bacteria	p__Actinobacteria	c__Actinobacteria_class	o__Streptomycetales				0.0463992	0.0509529	0.0564557	0.0478376	0.0559124	0.0508606	0.0424511	0.0465192	0.0386034	0.0417715	0.031808	0.0344924
k__Bacteria	p__Actinobacteria	c__Actinobacteria_class	o__Streptomycetales	f__Streptomycetaceae			0.0463992	0.0509529	0.0564557	0.0478376	0.0559124	0.0508606	0.0424511	0.0465192	0.0386034	0.0417715	0.031808	0.0344924
k__Bacteria	p__Actinobacteria	c__Actinobacteria_class	o__Streptomycetales	f__Streptomycetaceae	g__Kitasatospora		4.49099e-05	9.09185e-05	0.00178241	0.000128671	0.000118314	0.0012955	0.000747523	0.000217404	1.9429e-05	0.000126435	0.000192544	6.28025e-05
k__Bacteria	p__Actinobacteria	c__Actinobacteria_class	o__Streptomycetales	f__Streptomycetaceae	g__Kitasatospora	s__Kitasatospora_azatica	0	0	0.0015357	0	0	0	0	0	0	0	0	0
k__Bacteria	p__Actinobacteria	c__Actinobacteria_class	o__Streptomycetales	f__Streptomycetaceae	g__Kitasatospora	s__Kitasatospora_cheerisanensis	0	0	0	0	0	1.42406e-05	0.000127182	0	0	0	0	1.50834e-05
k__Bacteria	p__Actinobacteria	c__Actinobacteria_class	o__Streptomycetales	f__Streptomycetaceae	g__Kitasatospora	s__Kitasatospora_griseola	1.89747e-05	1.9239e-05	3.37037e-05	2.65827e-05	0	0	0	0	5.79282e-06	0	8.08081e-05	9.69644e-06
k__Bacteria	p__Actinobacteria	c__Actinobacteria_class	o__Streptomycetales	f__Streptomycetaceae	g__Kitasatospora	s__Kitasatospora_mediocidica	0	0	0	0	0	0	6.9594e-05	0	0	0	0	0
k__Bacteria	p__Actinobacteria	c__Actinobacteria_class	o__Streptomycetales	f__Streptomycetaceae	g__Kitasatospora	s__Kitasatospora_noname	0	8.58652e-06	0.000100282	5.93205e-05	0	0	1.75153e-05	0	0	3.16751e-05	1.60291e-05	8.65522e-06
k__Bacteria	p__Actinobacteria	c__Actinobacteria_class	o__Streptomycetales	f__Streptomycetaceae	g__Kitasatospora	s__Kitasatospora_phosalacinea	5.58327e-06	4.24577e-05	6.94207e-05	0	5.96505e-05	0.00102025	0.000152044	0.000206025	1.36362e-05	3.13247e-05	4.75552e-05	5.70631e-06
k__Bacteria	p__Actinobacteria	c__Actinobacteria_class	o__Streptomycetales	f__Streptomycetaceae	g__Kitasatospora	s__Kitasatospora_sp._MBT63	2.03519e-05	2.06353e-05	4.33056e-05	4.27681e-05	5.86639e-05	0.000245858	8.51962e-05	1.13787e-05	0	6.34354e-05	4.81518e-05	2.36612e-05
k__Bacteria	p__Actinobacteria	c__Actinobacteria_class	o__Streptomycetales	f__Streptomycetaceae	g__Kitasatospora	s__Kitasatospora_sp._MBT66	0	0	0	0	0	1.51565e-05	0.000295991	0	0	0	0	0
k__Bacteria	p__Actinobacteria	c__Actinobacteria_class	o__Streptomycetales	f__Streptomycetaceae	g__Streptacidiphilus		0.00275708	0.00190526	0.00292351	0.00153118	0.000542333	0.0015891	0.00162048	0.00086417	0.00131944	0.00188247	0.00157755	0.00247515
k__Bacteria	p__Actinobacteria	c__Actinobacteria_class	o__Streptomycetales	f__Streptomycetaceae	g__Streptacidiphilus	s__Streptacidiphilus_albus	0.00118924	6.22713e-05	7.93379e-05	9.38628e-05	0	0	0	0	2.72724e-05	6.96105e-05	3.17035e-05	0.000114126
k__Bacteria	p__Actinobacteria	c__Actinobacteria_class	o__Streptomycetales	f__Streptomycetaceae	g__Streptacidiphilus	s__Streptacidiphilus_anmyonensis	0.00029489	0.000174108	0.000610772	0.000362781	1.00349e-05	0.000188212	8.56326e-05	4.81107e-05	4.67767e-05	0.000217981	0.000132239	0.000111547
k__Bacteria	p__Actinobacteria	c__Actinobacteria_class	o__Streptomycetales	f__Streptomycetaceae	g__Streptacidiphilus	s__Streptacidiphilus_carbonis	0	0	0	0	3.97504e-05	0	0	0	0	0	0	0
k__Bacteria	p__Actinobacteria	c__Actinobacteria_class	o__Streptomycetales	f__Streptomycetaceae	g__Streptacidiphilus	s__Streptacidiphilus_jeojiense	0.000620871	0.000855123	0.00103155	0.000724089	9.24454e-05	0.00118319	0.00107959	0.000462785	0.000973228	0.00119401	0.00112866	0.00167432
k__Bacteria	p__Actinobacteria	c__Actinobacteria_class	o__Streptomycetales	f__Streptomycetaceae	g__Streptacidiphilus	s__Streptacidiphilus_jiangxiensis	0	7.05547e-05	2.71912e-05	5.19927e-05	8.69094e-06	0	0	0	2.23759e-05	0.000121315	5.25736e-05	0.000131328
k__Bacteria	p__Actinobacteria	c__Actinobacteria_class	o__Streptomycetales	f__Streptomycetaceae	g__Streptacidiphilus	s__Streptacidiphilus_melanogenes	0	0.000227543	0.000832338	3.55923e-05	0	0	0	0	0	8.4467e-05	1.60291e-05	0
k__Bacteria	p__Actinobacteria	c__Actinobacteria_class	o__Streptomycetales	f__Streptomycetaceae	g__Streptacidiphilus	s__Streptacidiphilus_neutrinimicus	3.48569e-05	0	4.12762e-05	1.95332e-05	0	0	4.80621e-06	1.55907e-05	1.70264e-05	8.6917e-06	0	1.425e-05
k__Bacteria	p__Actinobacteria	c__Actinobacteria_class	o__Streptomycetales	f__Streptomycetaceae	g__Streptacidiphilus	s__Streptacidiphilus_oryzae	0.000461267	0.000168137	0.000227367	9.12985e-05	8.4288e-05	0.000168797	0.000204868	0.000137883	0.000150581	6.65065e-05	0.000119959	0.00034392
k__Bacteria	p__Actinobacteria	c__Actinobacteria_class	o__Streptomycetales	f__Streptomycetaceae	g__Streptacidiphilus	s__Streptacidiphilus_rugosus	0.000155958	0.00034752	7.36791e-05	0.000152029	0.000307123	4.88942e-05	0.000245586	0.000199801	8.21764e-05	0.000119889	9.6382e-05	8.56636e-05
k__Bacteria	p__Actinobacteria	c__Actinobacteria_class	o__Streptomycetales	f__Streptomycetaceae	g__Streptomyces		0.0435151	0.048814	0.0516846	0.0461363	0.0551154	0.0478911	0.0400463	0.0454209	0.0371187	0.039716	0.0299531	0.0318266
k__Bacteria	p__Actinobacteria	c__Actinobacteria_class	o__Streptomycetales	f__Streptomycetaceae	g__Streptomyces	s__Actinosporangium_sp._NRRL_B-3428	8.42624e-05	0.000643966	0.000259645	0.000478695	0.000446643	0.00191645	0.00156861	0.00187418	0.000331541	0.00058586	0.000266395	0.000229495
k__Bacteria	p__Actinobacteria	c__Actinobacteria_class	o__Streptomycetales	f__Streptomycetaceae	g__Streptomyces	s__Streptomyces_achromogenes	0	5.48311e-05	1.06728e-05	0	0	8.69697e-06	9.32062e-06	4.03131e-05	0	0	0	0
k__Bacteria	p__Actinobacteria	c__Actinobacteria_class	o__Streptomycetales	f__Streptomycetaceae	g__Streptomyces	s__Streptomyces_acidiscabies	0.000159402	0.000318043	0.000116054	0.000226547	0	0	1.69907e-05	3.34513e-05	1.19681e-05	7.65836e-05	8.85479e-05	5.5355e-05
k__Bacteria	p__Actinobacteria	c__Actinobacteria_class	o__Streptomycetales	f__Streptomycetaceae	g__Streptomyces	s__Streptomyces_ahygroscopicus	4.01853e-05	0.000172385	0.000115745	0.00010486	1.54444e-05	9.778e-05	0.000322099	2.82603e-05	0	5.01019e-05	2.2135e-05	6.78073e-05
k__Bacteria	p__Actinobacteria	c__Actinobacteria_class	o__Streptomycetales	f__Streptomycetaceae	g__Streptomyces	s__Streptomyces_alboniger	0.000383035	0.000480857	0.000311264	0.000363568	0.000447277	0.000251735	0.000332453	0.00014068	4.95993e-05	0.000202984	9.28984e-05	0.000153604
k__Bacteria	p__Actinobacteria	c__Actinobacteria_class	o__Streptomycetales	f__Streptomycetaceae	g__Streptomyces	s__Streptomyces_alboviridis	0	0.000235243	0	0	0	0	1.12248e-05	0	0	0	0	0
k__Bacteria	p__Actinobacteria	c__Actinobacteria_class	o__Streptomycetales	f__Streptomycetaceae	g__Streptomyces	s__Streptomyces_albulus	0.00074962	0.000280522	0.000265885	0.000436024	3.33684e-05	1.11704e-05	0	0	4.23331e-05	9.33765e-05	2.81903e-05	5.29023e-05
k__Bacteria	p__Actinobacteria	c__Actinobacteria_class	o__Streptomycetales	f__Streptomycetaceae	g__Streptomyces	s__Streptomyces_albus	0.000281245	0.000603683	0.000436855	0.000324183	0.000151583	0.000603746	0.000562336	0.000497561	0.000184088	0.00046608	0.000164315	0.000326276
k__Bacteria	p__Actinobacteria	c__Actinobacteria_class	o__Streptomycetales	f__Streptomycetaceae	g__Streptomyces	s__Streptomyces_ambofaciens	0.000487932	0.000426943	0.000562695	0.000371803	0.000182794	0.000349559	0.000605583	0.000659074	0.000241859	0.000294666	0.000435018	0.000551142
k__Bacteria	p__Actinobacteria	c__Actinobacteria_class	o__Streptomycetales	f__Streptomycetaceae	g__Streptomyces	s__Streptomyces_antibioticus	0.000439813	0.000141098	0.000379105	0.000236336	9.77731e-06	4.41862e-05	1.61721e-05	1.13787e-05	0.000111113	0.000322367	0.000112312	0.000125073
k__Bacteria	p__Actinobacteria	c__Actinobacteria_class	o__Streptomycetales	f__Streptomycetaceae	g__Streptomyces	s__Streptomyces_anulatus	8.44339e-05	9.5122e-06	9.71112e-05	5.4929e-05	9.01403e-06	0.000109715	0.000252622	6.71015e-05	1.71846e-05	0	1.68931e-05	1.91766e-05
k__Bacteria	p__Actinobacteria	c__Actinobacteria_class	o__Streptomycetales	f__Streptomycetaceae	g__Streptomyces	s__Streptomyces_atratus	0.000912613	0.000751939	0.000558459	0.000683396	0	0	2.48195e-06	2.01278e-06	2.63776e-05	0.000246864	0.000163537	6.25497e-05
k__Bacteria	p__Actinobacteria	c__Actinobacteria_class	o__Streptomycetales	f__Streptomycetaceae	g__Streptomyces	s__Streptomyces_atriruber	0.00015496	0.000190386	0.000248799	0.000242013	0	0	3.81546e-06	0	3.16191e-05	1.87286e-05	7.10812e-06	1.53527e-05
k__Bacteria	p__Actinobacteria	c__Actinobacteria_class	o__Streptomycetales	f__Streptomycetaceae	g__Streptomyces	s__Streptomyces_atroolivaceus	0.000332707	0.000260331	0.000987646	0.000560277	1.61652e-05	0.000472825	5.52089e-05	0.000166229	2.85943e-05	0.000125383	0.000192242	2.92543e-05
k__Bacteria	p__Actinobacteria	c__Actinobacteria_class	o__Streptomycetales	f__Streptomycetaceae	g__Streptomyces	s__Streptomyces_aurantiacus	0.000250641	0.000154556	0.000265934	0.000179808	0.00035854	0.000597997	0.000258524	0.000185639	0.00033302	0.000101654	0.000200746	0.000354786
k__Bacteria	p__Actinobacteria	c__Actinobacteria_class	o__Streptomycetales	f__Streptomycetaceae	g__Streptomyces	s__Streptomyces_auratus	1.43388e-05	1.45385e-05	1.69795e-05	2.00881e-05	0.000137771	1.38361e-05	3.45993e-05	0.000152319	1.75101e-05	1.78773e-05	8.14203e-05	0.000146549
k__Bacteria	p__Actinobacteria	c__Actinobacteria_class	o__Streptomycetales	f__Streptomycetaceae	g__Streptomyces	s__Streptomyces_aureofaciens	0.000101893	0.00021143	0.000225883	0.000139428	4.55356e-06	0.000330152	7.46039e-05	6.62422e-05	7.81296e-05	0.000166922	0.000111007	0.000194958
k__Bacteria	p__Actinobacteria	c__Actinobacteria_class	o__Streptomycetales	f__Streptomycetaceae	g__Streptomyces	s__Streptomyces_aureus	0.000839219	0.000379389	0.000426477	0.000399012	0.000253469	0.000433365	9.43471e-05	0.000415525	7.64797e-05	0.000239886	7.06551e-05	0.000821267
k__Bacteria	p__Actinobacteria	c__Actinobacteria_class	o__Streptomycetales	f__Streptomycetaceae	g__Streptomyces	s__Streptomyces_avermitilis	0.000242174	0.000562338	0.000521647	0.000291019	8.58861e-05	0.000318431	0.000346311	0.000325524	6.79251e-05	0.000442366	0.000249829	0.000307821
k__Bacteria	p__Actinobacteria	c__Actinobacteria_class	o__Streptomycetales	f__Streptomycetaceae	g__Streptomyces	s__Streptomyces_avicenniae	2.11941e-05	7.45164e-05	0.000114916	2.48489e-05	5.49293e-05	4.42294e-05	4.80203e-05	0.000761362	3.43949e-05	9.30597e-05	0.000169464	9.52404e-05
k__Bacteria	p__Actinobacteria	c__Actinobacteria_class	o__Streptomycetales	f__Streptomycetaceae	g__Streptomyces	s__Streptomyces_azureus	2.07707e-05	6.84448e-05	0.000202916	1.45494e-05	9.47956e-05	0.000100212	5.7279e-05	0.00016258	4.43878e-05	9.7111e-05	2.94855e-05	3.71498e-05
k__Bacteria	p__Actinobacteria	c__Actinobacteria_class	o__Streptomycetales	f__Streptomycetaceae	g__Streptomyces	s__Streptomyces_bambergiensis	0.000112557	0.000110444	0.000162156	0.000107891	3.54678e-05	6.99175e-05	0.000127081	1.65605e-05	3.97882e-05	0.000201746	1.4016e-05	8.47642e-05
k__Bacteria	p__Actinobacteria	c__Actinobacteria_class	o__Streptomycetales	f__Streptomycetaceae	g__Streptomyces	s__Streptomyces_bicolor	0	0	0	0	1.00197e-05	3.01878e-05	0	1.16608e-05	0	0	0	0
k__Bacteria	p__Actinobacteria	c__Actinobacteria_class	o__Streptomycetales	f__Streptomycetaceae	g__Streptomyces	s__Streptomyces_bikiniensis	3.32057e-05	4.80974e-05	2.24691e-05	3.98741e-05	0	0	0	0	1.73785e-05	5.32285e-05	0.00013468	0.000111509
k__Bacteria	p__Actinobacteria	c__Actinobacteria_class	o__Streptomycetales	f__Streptomycetaceae	g__Streptomyces	s__Streptomyces_bingchenggensis	0.00050186	0.000789558	0.00076266	0.000513641	0.000450109	0.000205888	0.000109449	0.000102797	0.000136254	0.000699684	0.000228397	0.000258439
k__Bacteria	p__Actinobacteria	c__Actinobacteria_class	o__Streptomycetales	f__Streptomycetaceae	g__Streptomyces	s__Streptomyces_bottropensis	0	0	0	0	1.49064e-05	0	3.20874e-05	2.89131e-05	0	0	0	1.58561e-05
k__Bacteria	p__Actinobacteria	c__Actinobacteria_class	o__Streptomycetales	f__Streptomycetaceae	g__Streptomyces	s__Streptomyces_bungoensis	0.000145109	0.000338766	0.00043752	0.000192983	0.000188971	0.000370318	0.000416126	8.18501e-05	0.000101188	0.000206319	8.56447e-05	0.000127494
k__Bacteria	p__Actinobacteria	c__Actinobacteria_class	o__Streptomycetales	f__Streptomycetaceae	g__Streptomyces	s__Streptomyces_caelestis	1.29285e-05	4.97855e-05	0.000125527	7.60712e-05	6.87322e-05	7.23474e-05	0.000129481	9.82847e-05	2.63058e-05	6.44753e-06	3.67059e-05	5.02109e-05
k__Bacteria	p__Actinobacteria	c__Actinobacteria_class	o__Streptomycetales	f__Streptomycetaceae	g__Streptomyces	s__Streptomyces_caeruleatus	0.000239631	0.000249427	0.000110249	0.000210973	0.000826794	2.01871e-05	0.000408799	0.00030576	0.000227803	0.000364512	0.00049788	0.000367305
k__Bacteria	p__Actinobacteria	c__Actinobacteria_class	o__Streptomycetales	f__Streptomycetaceae	g__Streptomyces	s__Streptomyces_californicus	0	2.84309e-05	4.98066e-05	4.91042e-05	0	0	2.89975e-05	5.48706e-05	1.7121e-05	8.73999e-06	1.32685e-05	2.86584e-05
k__Bacteria	p__Actinobacteria	c__Actinobacteria_class	o__Streptomycetales	f__Streptomycetaceae	g__Streptomyces	s__Streptomyces_canus	8.39778e-05	0.000696098	0.000206214	5.31698e-05	4.42208e-05	0.000367844	6.61037e-05	7.11403e-05	0.000130824	0.000152147	0.00020618	0.000142466
k__Bacteria	p__Actinobacteria	c__Actinobacteria_class	o__Streptomycetales	f__Streptomycetaceae	g__Streptomyces	s__Streptomyces_capuensis	0	3.47661e-05	0	0	1.31781e-05	0.000231604	0	0	0	0	0	0
k__Bacteria	p__Actinobacteria	c__Actinobacteria_class	o__Streptomycetales	f__Streptomycetaceae	g__Streptomyces	s__Streptomyces_catenulae	6.56327e-05	8.95164e-05	0.00015282	0.000129743	0	2.93392e-05	7.11075e-05	8.09426e-05	0.000167061	0.000231302	0.000265312	0.000174664
k__Bacteria	p__Actinobacteria	c__Actinobacteria_class	o__Streptomycetales	f__Streptomycetaceae	g__Streptomyces	s__Streptomyces_cattleya	0	5.92619e-05	1.66022e-05	7.85667e-05	0.000207499	5.71582e-05	9.51741e-05	0.00028072	0.000159517	0.00141728	3.98055e-05	2.3508e-05
k__Bacteria	p__Actinobacteria	c__Actinobacteria_class	o__Streptomycetales	f__Streptomycetaceae	g__Streptomyces	s__Streptomyces_cellostaticus	0.000362289	0.000252591	0.000308522	9.52684e-05	9.78608e-05	0.000158438	0.00034357	7.5926e-05	5.52786e-05	8.48153e-05	0.000123237	0.000115766
k__Bacteria	p__Actinobacteria	c__Actinobacteria_class	o__Streptomycetales	f__Streptomycetaceae	g__Streptomyces	s__Streptomyces_celluloflavus	4.73268e-05	3.96126e-05	0.000265103	0.000344213	3.62772e-05	0.000130454	0.000132961	0.000129365	0	5.61857e-05	5.53943e-05	0.000194821
k__Bacteria	p__Actinobacteria	c__Actinobacteria_class	o__Streptomycetales	f__Streptomycetaceae	g__Streptomyces	s__Streptomyces_cellulosae	2.9656e-05	0.00039679	0.000103762	0.000273655	0	0	0	0	0	0.000272619	4.61836e-05	0
k__Bacteria	p__Actinobacteria	c__Actinobacteria_class	o__Streptomycetales	f__Streptomycetaceae	g__Streptomyces	s__Streptomyces_chartreusis	0	2.31215e-05	1.80024e-05	3.19473e-05	0	0	0	0	0	4.73855e-05	0.0002302	0
k__Bacteria	p__Actinobacteria	c__Actinobacteria_class	o__Streptomycetales	f__Streptomycetaceae	g__Streptomyces	s__Streptomyces_chattanoogensis	4.46661e-05	0.000101898	0.000125618	6.25752e-05	7.76531e-05	0.000187762	6.9286e-05	5.61886e-05	4.77267e-05	4.17663e-05	8.45426e-05	2.28253e-05
k__Bacteria	p__Actinobacteria	c__Actinobacteria_class	o__Streptomycetales	f__Streptomycetaceae	g__Streptomyces	s__Streptomyces_ciscaucasicus	2.67334e-05	1.62635e-05	0	0	4.10978e-05	1.03184e-05	0	5.97864e-06	8.48795e-05	0	3.03601e-05	6.55743e-05
k__Bacteria	p__Actinobacteria	c__Actinobacteria_class	o__Streptomycetales	f__Streptomycetaceae	g__Streptomyces	s__Streptomyces_clavuligerus	0.000252364	0.000398033	0.000564474	0.000432117	0.000148181	0.000202929	0.000744269	0.000658447	0.000376662	0.000594319	0.00053074	0.00035823
k__Bacteria	p__Actinobacteria	c__Actinobacteria_class	o__Streptomycetales	f__Streptomycetaceae	g__Streptomyces	s__Streptomyces_coelicoflavus	0.000109914	0.000129276	0.000119744	8.62317e-05	1.2673e-05	0.00012303	0.000112151	5.40785e-05	1.61069e-05	0.000224743	6.24128e-05	6.74021e-05
k__Bacteria	p__Actinobacteria	c__Actinobacteria_class	o__Streptomycetales	f__Streptomycetaceae	g__Streptomyces	s__Streptomyces_coelicolor	1.18295e-05	8.39601e-05	8.8718e-05	2.20969e-05	0	1.52197e-05	1.90296e-05	1.7637e-05	9.63056e-06	0.00011799	1.49271e-05	4.8361e-05
k__Bacteria	p__Actinobacteria	c__Actinobacteria_class	o__Streptomycetales	f__Streptomycetaceae	g__Streptomyces	s__Streptomyces_collinus	1.62815e-05	2.06353e-05	1.446e-05	5.13218e-05	3.91092e-06	3.92766e-06	1.68373e-05	1.36544e-05	2.48531e-05	1.52245e-05	3.85214e-06	4.16009e-05
k__Bacteria	p__Actinobacteria	c__Actinobacteria_class	o__Streptomycetales	f__Streptomycetaceae	g__Streptomyces	s__Streptomyces_corchorusii	0	0	0	1.1785e-05	8.08258e-06	0.00011364	0	0	0	0	0	0
k__Bacteria	p__Actinobacteria	c__Actinobacteria_class	o__Streptomycetales	f__Streptomycetaceae	g__Streptomyces	s__Streptomyces_curacoi	0	3.45781e-05	1.79483e-05	4.7777e-05	0	0	0	0	0	6.61405e-05	9.68241e-05	0
k__Bacteria	p__Actinobacteria	c__Actinobacteria_class	o__Streptomycetales	f__Streptomycetaceae	g__Streptomyces	s__Streptomyces_cyaneofuscatus	0.000320696	0.000506044	0.000298372	0.000521944	5.2258e-06	0.000152197	6.92973e-05	1.21634e-05	0.000235119	0.000725385	0.000484966	0.000443605
k__Bacteria	p__Actinobacteria	c__Actinobacteria_class	o__Streptomycetales	f__Streptomycetaceae	g__Streptomyces	s__Streptomyces_cyaneogriseus	0	0	0	0	7.97623e-06	0	0.000160249	0	0	0	0	0
k__Bacteria	p__Actinobacteria	c__Actinobacteria_class	o__Streptomycetales	f__Streptomycetaceae	g__Streptomyces	s__Streptomyces_cyanoalbus	0	0	0	1.04601e-05	0	0	1.0295e-05	0.000116884	0	0.000363046	0	0
k__Bacteria	p__Actinobacteria	c__Actinobacteria_class	o__Streptomycetales	f__Streptomycetaceae	g__Streptomyces	s__Streptomyces_davawensis	8.91744e-06	8.25414e-06	4.81999e-06	1.41988e-05	0.000311772	0.000388675	0.000123748	0.00029076	6.5292e-05	0.00013495	2.2356e-05	3.62546e-05
k__Bacteria	p__Actinobacteria	c__Actinobacteria_class	o__Streptomycetales	f__Streptomycetaceae	g__Streptomyces	s__Streptomyces_diastatochromogenes	1.92644e-05	6.4291e-06	0	2.66495e-05	5.53601e-06	0.000188191	0.000161311	3.54512e-05	0	1.0702e-05	0.000300388	9.72081e-05
k__Bacteria	p__Actinobacteria	c__Actinobacteria_class	o__Streptomycetales	f__Streptomycetaceae	g__Streptomyces	s__Streptomyces_durhamensis	0.000230677	5.17462e-05	0.000115037	0.000179505	2.26614e-05	9.54675e-05	0.000109766	6.30221e-05	1.44008e-05	0.000124602	8.36091e-05	9.83956e-05
k__Bacteria	p__Actinobacteria	c__Actinobacteria_class	o__Streptomycetales	f__Streptomycetaceae	g__Streptomyces	s__Streptomyces_emeiensis	3.62244e-05	2.4486e-05	2.85971e-05	0.000118414	0	0	0	0	2.94907e-05	4.51636e-05	3.42822e-05	2.46819e-05
k__Bacteria	p__Actinobacteria	c__Actinobacteria_class	o__Streptomycetales	f__Streptomycetaceae	g__Streptomyces	s__Streptomyces_europaeiscabiei	6.1886e-05	3.51481e-05	1.17924e-05	1.87091e-05	7.44018e-05	0.000142929	0.000108464	2.15413e-05	2.49465e-05	0.000120322	5.87012e-05	7.98013e-05
k__Bacteria	p__Actinobacteria	c__Actinobacteria_class	o__Streptomycetales	f__Streptomycetaceae	g__Streptomyces	s__Streptomyces_exfoliatus	0.000432877	0.00050485	0.000109472	0.000199951	0	0	0	0	3.56504e-05	8.08842e-05	3.37681e-05	9.94571e-06
k__Bacteria	p__Actinobacteria	c__Actinobacteria_class	o__Streptomycetales	f__Streptomycetaceae	g__Streptomyces	s__Streptomyces_filamentosus	0	0	0	0	0	1.58642e-05	4.81717e-05	0	0	0	0	0
k__Bacteria	p__Actinobacteria	c__Actinobacteria_class	o__Streptomycetales	f__Streptomycetaceae	g__Streptomyces	s__Streptomyces_flocculus	0	0	0	0	0	7.12032e-06	0.000462942	0	0	0	0	0
k__Bacteria	p__Actinobacteria	c__Actinobacteria_class	o__Streptomycetales	f__Streptomycetaceae	g__Streptomyces	s__Streptomyces_floridae	3.27745e-06	6.64619e-06	1.55241e-05	0	3.14906e-06	0.000286209	3.61527e-05	7.32965e-06	0	0	0	3.68465e-05
k__Bacteria	p__Actinobacteria	c__Actinobacteria_class	o__Streptomycetales	f__Streptomycetaceae	g__Streptomyces	s__Streptomyces_fradiae	0.00114396	0.000210889	0.0021592	0.00107813	0	0	0	0	0.000169329	0.000605076	0.000793922	0.000538526
k__Bacteria	p__Actinobacteria	c__Actinobacteria_class	o__Streptomycetales	f__Streptomycetaceae	g__Streptomyces	s__Streptomyces_fulvoviolaceus	5.00721e-05	4.06156e-05	3.23048e-05	7.88569e-05	9.62211e-06	1.93266e-05	2.76167e-05	1.11981e-05	4.89171e-05	2.71241e-05	7.64736e-05	3.07054e-05
k__Bacteria	p__Actinobacteria	c__Actinobacteria_class	o__Streptomycetales	f__Streptomycetaceae	g__Streptomyces	s__Streptomyces_galbus	0.000252569	0.000250433	0.000255647	0.000395049	6.3207e-05	0.000153035	0.00012027	9.54985e-05	0.000315824	0.000363334	0.000459984	0.000408834
k__Bacteria	p__Actinobacteria	c__Actinobacteria_class	o__Streptomycetales	f__Streptomycetaceae	g__Streptomyces	s__Streptomyces_gancidicus	0	0.000177967	6.33134e-06	2.45521e-05	0	0.0001913	9.19771e-05	3.58718e-05	3.34226e-05	6.93039e-06	5.26064e-06	0
k__Bacteria	p__Actinobacteria	c__Actinobacteria_class	o__Streptomycetales	f__Streptomycetaceae	g__Streptomyces	s__Streptomyces_ghanaensis	0.000560808	0.000154885	0.000387333	0.000303053	0	8.18538e-05	8.04132e-05	0	0	0.000102658	4.33206e-05	2.23894e-05
k__Bacteria	p__Actinobacteria	c__Actinobacteria_class	o__Streptomycetales	f__Streptomycetaceae	g__Streptomyces	s__Streptomyces_glaucescens	2.10805e-05	2.06221e-05	4.27932e-05	4.64087e-05	0.00218516	0.000179922	6.638e-05	0.000189357	7.35508e-06	2.81599e-05	5.13006e-05	3.38566e-05
k__Bacteria	p__Actinobacteria	c__Actinobacteria_class	o__Streptomycetales	f__Streptomycetaceae	g__Streptomyces	s__Streptomyces_globisporus	1.31653e-05	4.36865e-05	0	2.58695e-05	0.000351857	1.53415e-05	5.31621e-05	0.000184208	3.4242e-05	2.40883e-05	1.16504e-05	0
k__Bacteria	p__Actinobacteria	c__Actinobacteria_class	o__Streptomycetales	f__Streptomycetaceae	g__Streptomyces	s__Streptomyces_graminilatus	0	4.26464e-05	0	3.33538e-05	0	6.31335e-05	1.28878e-05	0	0	0.000216686	1.76913e-05	0
k__Bacteria	p__Actinobacteria	c__Actinobacteria_class	o__Streptomycetales	f__Streptomycetaceae	g__Streptomyces	s__Streptomyces_griseoaurantiacus	0	5.08367e-05	0	0	0	1.61268e-05	0	0	0	0	0	8.54058e-06
k__Bacteria	p__Actinobacteria	c__Actinobacteria_class	o__Streptomycetales	f__Streptomycetaceae	g__Streptomyces	s__Streptomyces_griseoflavus	5.08115e-05	6.01056e-05	0	2.37282e-05	0	0	0	0	0	5.27919e-05	1.60291e-05	0.000129828
k__Bacteria	p__Actinobacteria	c__Actinobacteria_class	o__Streptomycetales	f__Streptomycetaceae	g__Streptomyces	s__Streptomyces_griseofuscus	0.00011622	0.000144773	0.000165148	8.83875e-05	9.57147e-06	4.80622e-05	9.61496e-05	1.11391e-05	0.000206804	0.000207	0.00022312	0.000213807
k__Bacteria	p__Actinobacteria	c__Actinobacteria_class	o__Streptomycetales	f__Streptomycetaceae	g__Streptomyces	s__Streptomyces_griseoluteus	0	0	0.000185327	1.37035e-05	0	3.77543e-05	0	0	4.77795e-05	1.21953e-05	0	0
k__Bacteria	p__Actinobacteria	c__Actinobacteria_class	o__Streptomycetales	f__Streptomycetaceae	g__Streptomyces	s__Streptomyces_griseorubens	0.000146664	0.000107684	0.000242545	0.000262151	0	0.000192762	0.000422759	0.000138551	3.39675e-05	5.99013e-05	0.000461871	1.29221e-05
k__Bacteria	p__Actinobacteria	c__Actinobacteria_class	o__Streptomycetales	f__Streptomycetaceae	g__Streptomyces	s__Streptomyces_griseoruber	0.000422462	0.000843077	0.000277045	0.000664289	8.94204e-05	3.68962e-05	8.89957e-05	8.56691e-05	0.000140735	0.000188276	0.000120964	0.000269748
k__Bacteria	p__Actinobacteria	c__Actinobacteria_class	o__Streptomycetales	f__Streptomycetaceae	g__Streptomyces	s__Streptomyces_griseus	8.36921e-05	0.000430874	0.000281219	0.000144059	8.23903e-05	7.58675e-05	0.000252143	0.000112668	3.34731e-05	0.0003412	0.000261182	0.000204136
k__Bacteria	p__Actinobacteria	c__Actinobacteria_class	o__Streptomycetales	f__Streptomycetaceae	g__Streptomyces	s__Streptomyces_hirsutus	0.000185561	0.000150517	0.000326463	0.000482789	0	0	0	0	1.29487e-05	2.64403e-05	4.51575e-05	0
k__Bacteria	p__Actinobacteria	c__Actinobacteria_class	o__Streptomycetales	f__Streptomycetaceae	g__Streptomyces	s__Streptomyces_hokutonensis	0.000580319	0.000236417	0.000302706	0.000205163	0	3.78521e-05	9.01476e-06	2.1932e-05	1.16294e-05	0.000110874	8.34617e-05	1.28641e-05
k__Bacteria	p__Actinobacteria	c__Actinobacteria_class	o__Streptomycetales	f__Streptomycetaceae	g__Streptomyces	s__Streptomyces_hygroscopicus	0.000425794	0.000119376	7.97914e-05	5.38006e-05	0.00465101	0.000230996	0.000252212	0.00178179	0.00456457	0.000155525	0.000248584	0.000196111
k__Bacteria	p__Actinobacteria	c__Actinobacteria_class	o__Streptomycetales	f__Streptomycetaceae	g__Streptomyces	s__Streptomyces_iakyrus	5.90887e-05	2.78129e-05	3.89791e-05	8.10166e-05	0.000170754	3.70566e-05	0.000245476	6.53687e-05	5.35962e-05	0	5.13244e-05	7.16051e-05
k__Bacteria	p__Actinobacteria	c__Actinobacteria_class	o__Streptomycetales	f__Streptomycetaceae	g__Streptomyces	s__Streptomyces_ipomoeae	3.85709e-05	0.000100983	6.30059e-05	6.56152e-05	5.02955e-05	3.07639e-05	0.000106248	3.37098e-05	0.000117754	0.000151137	0.00021201	0.000340064
k__Bacteria	p__Actinobacteria	c__Actinobacteria_class	o__Streptomycetales	f__Streptomycetaceae	g__Streptomyces	s__Streptomyces_iranensis	1.88331e-05	4.77385e-05	6.69043e-05	1.31922e-05	0.000131305	1.81728e-05	6.49197e-06	5.09371e-06	0	1.17403e-05	3.56467e-05	1.92482e-05
k__Bacteria	p__Actinobacteria	c__Actinobacteria_class	o__Streptomycetales	f__Streptomycetaceae	g__Streptomyces	s__Streptomyces_kanasensis	1.02172e-05	0.000167031	0.000104441	2.59963e-05	3.20926e-05	2.19506e-05	6.49284e-05	4.93113e-05	9.06406e-06	0.00014992	5.7106e-05	5.59586e-05
k__Bacteria	p__Actinobacteria	c__Actinobacteria_class	o__Streptomycetales	f__Streptomycetaceae	g__Streptomyces	s__Streptomyces_katrae	0.000158296	3.55118e-05	4.22886e-05	6.38169e-05	0.000422632	2.29731e-05	0.000195067	0.000318693	9.75574e-05	0.000160816	0.000261264	0.00029583
k__Bacteria	p__Actinobacteria	c__Actinobacteria_class	o__Streptomycetales	f__Streptomycetaceae	g__Streptomyces	s__Streptomyces_lavendulae	2.23331e-05	0	6.17437e-06	0	0.00457609	3.66439e-05	0.000287547	0.00188817	0.0048546	2.69237e-05	5.00443e-05	0
k__Bacteria	p__Actinobacteria	c__Actinobacteria_class	o__Streptomycetales	f__Streptomycetaceae	g__Streptomyces	s__Streptomyces_lavenduligriseus	0	0.000129657	5.83813e-05	1.94258e-05	0	6.09531e-05	1.91192e-05	4.65151e-05	0	1.72879e-05	0	5.35376e-05
k__Bacteria	p__Actinobacteria	c__Actinobacteria_class	o__Streptomycetales	f__Streptomycetaceae	g__Streptomyces	s__Streptomyces_leeuwenhoekii	5.33998e-05	2.13427e-05	7.76206e-06	8.65761e-05	6.62942e-05	0.000254284	0.000488945	0.000422124	8.00462e-06	1.08496e-05	2.30227e-05	0.000102685
k__Bacteria	p__Actinobacteria	c__Actinobacteria_class	o__Streptomycetales	f__Streptomycetaceae	g__Streptomyces	s__Streptomyces_longwoodensis	8.24718e-06	0	0	1.15539e-05	0.000277343	0	1.13716e-05	4.61098e-05	7.04982e-05	0	2.3415e-05	3.37157e-05
k__Bacteria	p__Actinobacteria	c__Actinobacteria_class	o__Streptomycetales	f__Streptomycetaceae	g__Streptomyces	s__Streptomyces_lydicus	0.000433358	0.00118794	0.000818255	0.000619029	5.69601e-05	2.74381e-05	0.000142029	0.000146679	0.000239216	0.000172925	0.000220407	0.000175852
k__Bacteria	p__Actinobacteria	c__Actinobacteria_class	o__Streptomycetales	f__Streptomycetaceae	g__Streptomyces	s__Streptomyces_mangrovisoli	0.000140914	8.7674e-05	0.000439916	0.000417261	0	0	0	0	1.17327e-05	9.58293e-05	9.6988e-05	1.63658e-05
k__Bacteria	p__Actinobacteria	c__Actinobacteria_class	o__Streptomycetales	f__Streptomycetaceae	g__Streptomyces	s__Streptomyces_megasporus	0	2.6654e-06	1.47329e-05	1.47313e-05	5.05161e-05	0.000227059	3.52785e-05	0.000158733	2.39663e-05	9.83249e-06	4.97569e-06	1.07469e-05
k__Bacteria	p__Actinobacteria	c__Actinobacteria_class	o__Streptomycetales	f__Streptomycetaceae	g__Streptomyces	s__Streptomyces_mirabilis	4.17626e-05	3.77497e-05	0.000140809	9.44354e-05	0.000909743	0.000480537	0.000460719	0.00110676	0.000115271	0.000212786	8.01759e-05	5.84992e-05
k__Bacteria	p__Actinobacteria	c__Actinobacteria_class	o__Streptomycetales	f__Streptomycetaceae	g__Streptomyces	s__Streptomyces_monomycini	8.56e-05	0.000118293	3.18237e-05	2.60959e-05	0	4.19854e-05	0.000206774	9.03115e-05	0.000155582	9.04137e-05	5.58461e-05	3.70583e-05
k__Bacteria	p__Actinobacteria	c__Actinobacteria_class	o__Streptomycetales	f__Streptomycetaceae	g__Streptomyces	s__Streptomyces_mutabilis	3.9309e-06	2.78995e-05	3.72386e-05	1.1014e-05	1.13307e-05	0.000912233	0.000127372	0.000228566	0	4.41084e-05	5.02219e-05	2.81227e-05
k__Bacteria	p__Actinobacteria	c__Actinobacteria_class	o__Streptomycetales	f__Streptomycetaceae	g__Streptomyces	s__Streptomyces_neyagawaensis	1.08311e-05	0	2.56515e-05	8.3456e-05	2.08135e-05	2.09026e-05	1.12007e-05	1.81668e-05	3.96796e-05	1.35038e-05	5.12517e-06	1.66046e-05
k__Bacteria	p__Actinobacteria	c__Actinobacteria_class	o__Streptomycetales	f__Streptomycetaceae	g__Streptomyces	s__Streptomyces_niveiscabiei	0.000250175	0.00113576	0.000342097	0.000528066	1.57966e-05	4.4216e-05	0.000315049	0.000128687	5.92447e-05	0.000689621	4.8276e-05	7.47885e-05
k__Bacteria	p__Actinobacteria	c__Actinobacteria_class	o__Streptomycetales	f__Streptomycetaceae	g__Streptomyces	s__Streptomyces_niveus	7.69401e-06	0	1.78965e-05	4.73504e-05	0.000333246	6.00568e-05	0.000159038	5.03914e-05	6.00652e-05	4.0255e-05	1.06622e-05	3.69307e-05
k__Bacteria	p__Actinobacteria	c__Actinobacteria_class	o__Streptomycetales	f__Streptomycetaceae	g__Streptomyces	s__Streptomyces_nodosus	1.35679e-05	1.84883e-05	0	0	0.000586639	0.000351874	0.000155511	0	1.65687e-05	0.00011059	0	0
k__Bacteria	p__Actinobacteria	c__Actinobacteria_class	o__Streptomycetales	f__Streptomycetaceae	g__Streptomyces	s__Streptomyces_noname	0.00336047	0.00280352	0.0025305	0.00163198	0.00123986	0.00727372	0.00254196	0.00135696	0.00205351	0.00280208	0.00229669	0.00346824
k__Bacteria	p__Actinobacteria	c__Actinobacteria_class	o__Streptomycetales	f__Streptomycetaceae	g__Streptomyces	s__Streptomyces_ochraceiscleroticus	2.85849e-05	5.38255e-05	0.000154739	6.86505e-05	0.000192255	1.97019e-05	2.81529e-05	2.73973e-05	8.97606e-05	2.0365e-05	2.70523e-05	5.84297e-05
k__Bacteria	p__Actinobacteria	c__Actinobacteria_class	o__Streptomycetales	f__Streptomycetaceae	g__Streptomyces	s__Streptomyces_olivaceus	0	1.08423e-05	3.79881e-05	0	0	0.000114843	3.68612e-05	0	2.00116e-05	9.33253e-05	3.03601e-05	2.18581e-05
k__Bacteria	p__Actinobacteria	c__Actinobacteria_class	o__Streptomycetales	f__Streptomycetaceae	g__Streptomyces	s__Streptomyces_olivochromogenes	0.000103925	0.000140473	0.000191476	0.000149084	0.000255049	0.000394547	0.000336679	0.000158237	0.000133037	5.78217e-05	0.00014135	7.89416e-05
k__Bacteria	p__Actinobacteria	c__Actinobacteria_class	o__Streptomycetales	f__Streptomycetaceae	g__Streptomyces	s__Streptomyces_ossamyceticus	6.67629e-06	4.58166e-05	0	3.97247e-05	0.000685449	0	0.000365216	7.74219e-05	0	0	0	6.82342e-06
k__Bacteria	p__Actinobacteria	c__Actinobacteria_class	o__Streptomycetales	f__Streptomycetaceae	g__Streptomyces	s__Streptomyces_pactum	0	0	4.77597e-05	0	0	1.11194e-05	3.97226e-05	0	0	0	1.63584e-05	0
k__Bacteria	p__Actinobacteria	c__Actinobacteria_class	o__Streptomycetales	f__Streptomycetaceae	g__Streptomyces	s__Streptomyces_pathocidini	7.23329e-05	0.000179749	0.000374316	0.000562466	0	0	9.92531e-05	0	2.54693e-05	5.85074e-05	5.92148e-05	0
k__Bacteria	p__Actinobacteria	c__Actinobacteria_class	o__Streptomycetales	f__Streptomycetaceae	g__Streptomyces	s__Streptomyces_phaeochromogenes	0	2.97126e-05	4.08251e-06	4.82992e-06	4.16015e-05	0	8.52867e-06	2.07494e-05	4.21008e-06	0.000350316	0	0
k__Bacteria	p__Actinobacteria	c__Actinobacteria_class	o__Streptomycetales	f__Streptomycetaceae	g__Streptomyces	s__Streptomyces_pluripotens	0	0.000108884	0	0	0	5.18117e-05	0	3.00204e-05	0	3.34723e-05	0	0
k__Bacteria	p__Actinobacteria	c__Actinobacteria_class	o__Streptomycetales	f__Streptomycetaceae	g__Streptomyces	s__Streptomyces_prasinus	0	4.62304e-05	8.43498e-05	4.27681e-05	1.91898e-05	0.000340053	4.53382e-05	0.000105666	0	1.26871e-05	0	3.12007e-05
k__Bacteria	p__Actinobacteria	c__Actinobacteria_class	o__Streptomycetales	f__Streptomycetaceae	g__Streptomyces	s__Streptomyces_pratensis	2.14231e-05	6.69718e-05	4.01033e-05	3.03695e-05	0.000405746	4.75454e-05	0.000173822	0.000249418	0.000107261	3.00157e-05	0.000127266	5.49983e-05
k__Bacteria	p__Actinobacteria	c__Actinobacteria_class	o__Streptomycetales	f__Streptomycetaceae	g__Streptomyces	s__Streptomyces_pristinaespiralis	0.000254737	0.000412508	0.000178871	0.000170042	0.000106084	0.000148344	0.000164637	7.64269e-05	0.00018661	0.000140609	0.000105835	0.000244227
k__Bacteria	p__Actinobacteria	c__Actinobacteria_class	o__Streptomycetales	f__Streptomycetaceae	g__Streptomyces	s__Streptomyces_prunicolor	0.000141667	3.12047e-05	1.29368e-05	5.61184e-05	0.000320955	0.000298292	6.01044e-05	0.000335697	6.67052e-06	6.4376e-05	0	4.68939e-05
k__Bacteria	p__Actinobacteria	c__Actinobacteria_class	o__Streptomycetales	f__Streptomycetaceae	g__Streptomyces	s__Streptomyces_pseudovenezuelae	2.39586e-05	1.07966e-05	0	0	0.00908011	3.59621e-05	0.000108282	0.00269987	0.00574746	0	2.77127e-05	5.44146e-06
k__Bacteria	p__Actinobacteria	c__Actinobacteria_class	o__Streptomycetales	f__Streptomycetaceae	g__Streptomyces	s__Streptomyces_purpureus	1.90895e-05	0.000144876	0.00011606	2.40692e-05	4.01873e-05	9.10148e-05	0.000103398	0.000122803	0.000105624	0.000108576	9.87393e-05	0.000141773
k__Bacteria	p__Actinobacteria	c__Actinobacteria_class	o__Streptomycetales	f__Streptomycetaceae	g__Streptomyces	s__Streptomyces_purpurogeneiscleroticus	9.41655e-06	0.000120615	2.14992e-05	3.81529e-05	0.000288214	0.000106931	7.63995e-05	0.000186112	3.44975e-05	0.000137157	2.62824e-05	9.36036e-05
k__Bacteria	p__Actinobacteria	c__Actinobacteria_class	o__Streptomycetales	f__Streptomycetaceae	g__Streptomyces	s__Streptomyces_rapamycinicus	8.46858e-06	1.7173e-05	0.000170479	3.55923e-05	0	5.72015e-05	5.83842e-06	3.78781e-05	3.10246e-05	1.05584e-05	1.60291e-05	1.73104e-05
k__Bacteria	p__Actinobacteria	c__Actinobacteria_class	o__Streptomycetales	f__Streptomycetaceae	g__Streptomyces	s__Streptomyces_regalis	0.000212134	0.000468643	0.000465699	0.000646741	0.000152577	0.00028487	0.000298685	0.000221587	3.44561e-05	0.000107664	7.83219e-05	0.00018165
k__Bacteria	p__Actinobacteria	c__Actinobacteria_class	o__Streptomycetales	f__Streptomycetaceae	g__Streptomyces	s__Streptomyces_reticuli	0	4.19932e-05	0	0	7.67333e-06	1.59857e-05	0.000149006	0.000247714	0	0.000234086	7.83915e-06	0
k__Bacteria	p__Actinobacteria	c__Actinobacteria_class	o__Streptomycetales	f__Streptomycetaceae	g__Streptomyces	s__Streptomyces_rimosus	0.000224525	3.30877e-05	0.000112467	0.000102985	1.36048e-05	0.000157487	0.00025676	5.50439e-06	1.32835e-05	4.06862e-05	9.88622e-05	5.55874e-05
k__Bacteria	p__Actinobacteria	c__Actinobacteria_class	o__Streptomycetales	f__Streptomycetaceae	g__Streptomyces	s__Streptomyces_rochei	2.77323e-05	1.40592e-05	1.64197e-05	0	1.33229e-05	6.68997e-05	9.55961e-06	0	1.69329e-05	0.000103727	3.93681e-05	4.25152e-05
k__Bacteria	p__Actinobacteria	c__Actinobacteria_class	o__Streptomycetales	f__Streptomycetaceae	g__Streptomyces	s__Streptomyces_roseochromogenus	2.74308e-05	9.27095e-06	0	0	0.00191721	7.27313e-05	0.000154625	0.00365119	0.000523193	1.14e-05	4.69928e-05	4.0238e-06
k__Bacteria	p__Actinobacteria	c__Actinobacteria_class	o__Streptomycetales	f__Streptomycetaceae	g__Streptomyces	s__Streptomyces_roseoverticillatus	0	0.000140026	1.59807e-05	0	6.48335e-06	1.95333e-05	1.67177e-05	0	0	0.000412228	2.55436e-05	0
k__Bacteria	p__Actinobacteria	c__Actinobacteria_class	o__Streptomycetales	f__Streptomycetaceae	g__Streptomyces	s__Streptomyces_rubellomurinus	0	1.76874e-05	5.66505e-05	8.14631e-06	0	2.14236e-05	5.95864e-05	0	0	4.34986e-05	0.00012657	0.000215298
k__Bacteria	p__Actinobacteria	c__Actinobacteria_class	o__Streptomycetales	f__Streptomycetaceae	g__Streptomyces	s__Streptomyces_scabiei	0.000942716	0.00099872	0.00197676	0.00111133	0.000397445	0.000814551	0.000815588	0.000801398	0.000375734	0.000938407	0.00042384	0.000536371
k__Bacteria	p__Actinobacteria	c__Actinobacteria_class	o__Streptomycetales	f__Streptomycetaceae	g__Streptomyces	s__Streptomyces_scabrisporus	7.0101e-05	1.42155e-05	0.000162581	1.96417e-05	0	2.70572e-05	3.86633e-05	3.13546e-05	1.7121e-05	0	0	2.86584e-05
k__Bacteria	p__Actinobacteria	c__Actinobacteria_class	o__Streptomycetales	f__Streptomycetaceae	g__Streptomyces	s__Streptomyces_sclerotialus	0.00040608	0.000384972	0.000479198	0.000280904	0.000113079	0.000433203	0.000391499	0.000121724	0.000308364	0.000315203	0.000173503	0.00046718
k__Bacteria	p__Actinobacteria	c__Actinobacteria_class	o__Streptomycetales	f__Streptomycetaceae	g__Streptomyces	s__Streptomyces_scopuliridis	0.000251929	0.000244428	0.00017488	0.000228195	0	0	0	0	2.12171e-05	5.14471e-05	3.28858e-05	1.55377e-05
k__Bacteria	p__Actinobacteria	c__Actinobacteria_class	o__Streptomycetales	f__Streptomycetaceae	g__Streptomyces	s__Streptomyces_seoulensis	5.10654e-05	2.84309e-05	0.000154954	6.54722e-05	3.2856e-06	0.000320067	1.65026e-05	3.82374e-06	0	0	6.47244e-06	1.39797e-05
k__Bacteria	p__Actinobacteria	c__Actinobacteria_class	o__Streptomycetales	f__Streptomycetaceae	g__Streptomyces	s__Streptomyces_silaceus	9.52316e-06	0	0	1.33415e-05	4.57504e-06	0	3.93928e-05	1.06487e-05	4.65174e-05	1.18732e-05	9.01256e-06	3.40656e-05
k__Bacteria	p__Actinobacteria	c__Actinobacteria_class	o__Streptomycetales	f__Streptomycetaceae	g__Streptomyces	s__Streptomyces_silvensis	3.1156e-05	7.75969e-05	0.000167655	1.35981e-05	3.85013e-05	0.000535334	0.000238124	0.000142387	6.65817e-05	9.95014e-05	0.000103199	7.84343e-05
k__Bacteria	p__Actinobacteria	c__Actinobacteria_class	o__Streptomycetales	f__Streptomycetaceae	g__Streptomyces	s__Streptomyces_sp._150FB	0	0.000413828	0.000848556	0.000122215	0	1.18788e-05	1.8632e-05	0.000197853	0	0.000190338	2.35884e-05	0
k__Bacteria	p__Actinobacteria	c__Actinobacteria_class	o__Streptomycetales	f__Streptomycetaceae	g__Streptomyces	s__Streptomyces_sp._351MFTsu5.1	0	0	1.4794e-05	0	0	5.42484e-05	3.8759e-05	2.79398e-05	0	0	1.18234e-05	6.38429e-06
k__Bacteria	p__Actinobacteria	c__Actinobacteria_class	o__Streptomycetales	f__Streptomycetaceae	g__Streptomyces	s__Streptomyces_sp._44030	0	0	2.42959e-05	1.4372e-05	0	2.9697e-05	3.88991e-05	3.44136e-05	0	4.47658e-05	1.4563e-05	0
k__Bacteria	p__Actinobacteria	c__Actinobacteria_class	o__Streptomycetales	f__Streptomycetaceae	g__Streptomyces	s__Streptomyces_sp._769	3.16245e-06	6.41299e-06	7.48971e-06	2.65827e-05	0.000325378	5.37814e-05	9.81951e-05	6.45307e-05	2.94438e-05	0	1.19716e-05	0
k__Bacteria	p__Actinobacteria	c__Actinobacteria_class	o__Streptomycetales	f__Streptomycetaceae	g__Streptomyces	s__Streptomyces_sp._96-12	0	3.1826e-05	0	2.48979e-05	0.000152639	1.75191e-05	3.10278e-05	6.59801e-05	3.32566e-05	5.65899e-06	1.71822e-05	2.74417e-05
k__Bacteria	p__Actinobacteria	c__Actinobacteria_class	o__Streptomycetales	f__Streptomycetaceae	g__Streptomyces	s__Streptomyces_sp._AA0539	0	4.31256e-05	0	0	0	0	0	0	0	0.000176764	5.36703e-05	1.44902e-05
k__Bacteria	p__Actinobacteria	c__Actinobacteria_class	o__Streptomycetales	f__Streptomycetaceae	g__Streptomyces	s__Streptomyces_sp._AA4	0.000117169	0.00012337	0.000245475	4.41938e-05	3.46396e-05	0.000200922	0.000121168	7.05479e-05	3.85223e-05	7.30414e-05	5.97082e-05	0.000124357
k__Bacteria	p__Actinobacteria	c__Actinobacteria_class	o__Streptomycetales	f__Streptomycetaceae	g__Streptomyces	s__Streptomyces_sp._ATexAB-D23	0.00016863	0.000107293	9.13483e-05	9.11419e-05	9.15757e-05	1.06338e-05	2.9783e-05	5.19222e-05	0.000158165	7.86076e-05	0.000199864	0.000357284
k__Bacteria	p__Actinobacteria	c__Actinobacteria_class	o__Streptomycetales	f__Streptomycetaceae	g__Streptomyces	s__Streptomyces_sp._AVP053U2	0.000257813	0.000165488	0.000287094	9.2744e-05	7.37099e-05	0.000711458	0.000254535	0.000262925	0.00049082	0.000243768	0.000253931	0.000299256
k__Bacteria	p__Actinobacteria	c__Actinobacteria_class	o__Streptomycetales	f__Streptomycetaceae	g__Streptomyces	s__Streptomyces_sp._AW19M42	0.000201985	0.000168711	0.000240369	9.67524e-05	3.90632e-05	0.00011565	9.51837e-05	8.65721e-05	0.000202947	0.00019508	0.000169629	0.00021405
k__Bacteria	p__Actinobacteria	c__Actinobacteria_class	o__Streptomycetales	f__Streptomycetaceae	g__Streptomyces	s__Streptomyces_sp._AcH_505	0.000209998	0.000271882	0.000110129	0.000316651	0.000983714	0.000921688	0.00076715	0.000564619	0.000149879	0.000216605	0.000205279	0.000183623
k__Bacteria	p__Actinobacteria	c__Actinobacteria_class	o__Streptomycetales	f__Streptomycetaceae	g__Streptomyces	s__Streptomyces_sp._Amel2xE9	0	1.80833e-05	5.80783e-05	2.49859e-05	0.000104091	2.58143e-05	0.000128458	6.98001e-05	1.63345e-05	4.4472e-05	1.68786e-05	4.10129e-05
k__Bacteria	p__Actinobacteria	c__Actinobacteria_class	o__Streptomycetales	f__Streptomycetaceae	g__Streptomyces	s__Streptomyces_sp._BoleA5	1.05152e-05	1.06616e-05	0.000110378	2.94625e-05	0.000282357	0.000226737	7.84331e-05	0.000185456	3.85223e-05	0.000175197	2.48784e-05	2.14938e-05
k__Bacteria	p__Actinobacteria	c__Actinobacteria_class	o__Streptomycetales	f__Streptomycetaceae	g__Streptomyces	s__Streptomyces_sp._C	8.41212e-05	4.32027e-05	3.5811e-05	2.48105e-05	2.75584e-05	0.000228936	0.000273943	7.4261e-05	8.10995e-05	0.000261327	8.58049e-05	8.59751e-05
k__Bacteria	p__Actinobacteria	c__Actinobacteria_class	o__Streptomycetales	f__Streptomycetaceae	g__Streptomyces	s__Streptomyces_sp._CNB091	0.001178	0.00133858	0.00125846	0.00174879	0	5.77734e-06	1.51324e-05	2.34257e-05	6.94589e-05	0.000334048	0.000286146	5.96625e-05
k__Bacteria	p__Actinobacteria	c__Actinobacteria_class	o__Streptomycetales	f__Streptomycetaceae	g__Streptomyces	s__Streptomyces_sp._CNH099	0.000151321	0.000253417	0.000750067	4.34406e-05	1.35462e-05	2.46806e-05	0.000177682	0.000263636	3.44333e-05	0.000151807	5.86906e-05	4.62459e-05
k__Bacteria	p__Actinobacteria	c__Actinobacteria_class	o__Streptomycetales	f__Streptomycetaceae	g__Streptomyces	s__Streptomyces_sp._CNH287	9.3468e-06	9.47697e-06	4.42725e-05	2.61889e-05	0	9.01908e-06	7.08827e-05	3.13546e-05	0.000159153	0	0	1.91056e-05
k__Bacteria	p__Actinobacteria	c__Actinobacteria_class	o__Streptomycetales	f__Streptomycetaceae	g__Streptomyces	s__Streptomyces_sp._CNQ-509	6.47877e-05	0.000207023	0.000220966	0.000362724	1.77856e-05	0.000114545	0.000367919	3.71164e-05	7.92707e-05	0.000246173	8.75892e-05	0.000191581
k__Bacteria	p__Actinobacteria	c__Actinobacteria_class	o__Streptomycetales	f__Streptomycetaceae	g__Streptomyces	s__Streptomyces_sp._CNQ-525	9.64447e-05	7.33409e-05	3.80687e-05	3.37787e-05	4.63332e-05	0	7.75729e-05	1.7974e-05	0	0	3.80307e-05	4.10709e-05
k__Bacteria	p__Actinobacteria	c__Actinobacteria_class	o__Streptomycetales	f__Streptomycetaceae	g__Streptomyces	s__Streptomyces_sp._CNQ329	0.000829618	0.00163681	0.000333839	0.00105608	0	2.56062e-06	3.65899e-06	0	0.000107586	0.000344946	0.000263612	0.000226711
k__Bacteria	p__Actinobacteria	c__Actinobacteria_class	o__Streptomycetales	f__Streptomycetaceae	g__Streptomyces	s__Streptomyces_sp._CNQ865	0	7.65448e-05	6.38546e-06	7.55449e-06	0	0	1.85881e-05	1.80892e-05	0	1.34461e-05	1.02065e-05	3.30674e-05
k__Bacteria	p__Actinobacteria	c__Actinobacteria_class	o__Streptomycetales	f__Streptomycetaceae	g__Streptomyces	s__Streptomyces_sp._CNR698	0.000113521	0.000111555	0.000118559	8.77485e-05	3.01589e-05	3.85955e-05	0.000151447	0.000202468	2.57995e-05	0.000103052	7.32309e-05	6.6588e-05
k__Bacteria	p__Actinobacteria	c__Actinobacteria_class	o__Streptomycetales	f__Streptomycetaceae	g__Streptomyces	s__Streptomyces_sp._CNS606	2.46208e-05	1.24819e-05	3.64438e-05	1.72463e-05	1.18282e-05	1.18788e-05	1.69741e-05	0	7.51654e-06	9.97638e-05	1.16504e-05	3.77452e-05
k__Bacteria	p__Actinobacteria	c__Actinobacteria_class	o__Streptomycetales	f__Streptomycetaceae	g__Streptomyces	s__Streptomyces_sp._CNS615	0	0	6.35829e-05	0	0.000174281	0	1.8509e-05	0	0	0	0	0
k__Bacteria	p__Actinobacteria	c__Actinobacteria_class	o__Streptomycetales	f__Streptomycetaceae	g__Streptomyces	s__Streptomyces_sp._CNT318	5.21412e-06	1.61821e-05	1.32818e-05	0	9.63229e-05	2.37208e-05	0.000319241	0.000992182	1.7953e-05	1.30016e-05	2.32648e-05	0
k__Bacteria	p__Actinobacteria	c__Actinobacteria_class	o__Streptomycetales	f__Streptomycetaceae	g__Streptomyces	s__Streptomyces_sp._CNT360	3.44759e-05	0	0	9.65984e-06	0	0	9.032e-05	0	0	0	0	7.04714e-06
k__Bacteria	p__Actinobacteria	c__Actinobacteria_class	o__Streptomycetales	f__Streptomycetaceae	g__Streptomyces	s__Streptomyces_sp._CNY243	3.10283e-05	5.94253e-05	0.000122475	3.86393e-05	0	3.99205e-05	2.13916e-05	2.69855e-05	2.52605e-05	7.30721e-05	3.26274e-06	5.28536e-05
k__Bacteria	p__Actinobacteria	c__Actinobacteria_class	o__Streptomycetales	f__Streptomycetaceae	g__Streptomyces	s__Streptomyces_sp._CcalMP-8W	8.98648e-05	7.61543e-06	1.77881e-05	3.13194e-05	0	0.000217424	2.82969e-05	1.66983e-05	1.81281e-05	6.96261e-05	3.86347e-05	3.05699e-05
k__Bacteria	p__Actinobacteria	c__Actinobacteria_class	o__Streptomycetales	f__Streptomycetaceae	g__Streptomyces	s__Streptomyces_sp._CdTB01	2.49865e-05	6.33362e-05	0	0	0	0	1.72262e-05	0	7.62817e-05	3.11524e-05	2.36468e-05	0
k__Bacteria	p__Actinobacteria	c__Actinobacteria_class	o__Streptomycetales	f__Streptomycetaceae	g__Streptomyces	s__Streptomyces_sp._DSM_15324	0	4.72286e-05	6.91464e-05	5.52892e-05	4.24335e-05	3.73044e-05	5.21955e-05	1.41096e-05	3.18014e-05	9.94128e-05	6.19949e-05	0.000178215
k__Bacteria	p__Actinobacteria	c__Actinobacteria_class	o__Streptomycetales	f__Streptomycetaceae	g__Streptomyces	s__Streptomyces_sp._DpondAA-B6	0.00022763	0.000162598	0.000173015	0.000213096	4.44912e-05	8.70624e-05	0.000319846	0.000209969	7.04482e-05	0.000436544	0.000447361	0.000664803
k__Bacteria	p__Actinobacteria	c__Actinobacteria_class	o__Streptomycetales	f__Streptomycetaceae	g__Streptomyces	s__Streptomyces_sp._F-3	2.31952e-05	1.88146e-05	0.000203255	0.000461435	0	4.02874e-05	6.71633e-05	8.81849e-05	0	4.62705e-05	8.34159e-05	7.11191e-05
k__Bacteria	p__Actinobacteria	c__Actinobacteria_class	o__Streptomycetales	f__Streptomycetaceae	g__Streptomyces	s__Streptomyces_sp._F2	0	8.58652e-06	0	0	4.06841e-05	0	0	1.8939e-05	0	8.4467e-05	0	0
k__Bacteria	p__Actinobacteria	c__Actinobacteria_class	o__Streptomycetales	f__Streptomycetaceae	g__Streptomyces	s__Streptomyces_sp._FR-008	5.68387e-06	5.76302e-06	9.42286e-05	2.38885e-05	5.4612e-06	7.6784e-05	7.05344e-05	2.86005e-05	0	7.08648e-06	1.88269e-05	5.80913e-06
k__Bacteria	p__Actinobacteria	c__Actinobacteria_class	o__Streptomycetales	f__Streptomycetaceae	g__Streptomyces	s__Streptomyces_sp._FxanaA7	7.50673e-05	0.000187462	0.000355923	0.000110727	0.00113964	6.17474e-05	0.000226847	0.000430439	0.000773347	0.000214686	0.00019971	0.000121302
k__Bacteria	p__Actinobacteria	c__Actinobacteria_class	o__Streptomycetales	f__Streptomycetaceae	g__Streptomyces	s__Streptomyces_sp._FxanaC1	1.8026e-05	0	3.55761e-05	0	0	0	1.24275e-05	0.000147815	0	0	0	1.22822e-05
k__Bacteria	p__Actinobacteria	c__Actinobacteria_class	o__Streptomycetales	f__Streptomycetaceae	g__Streptomyces	s__Streptomyces_sp._FxanaD5	0	0	0	0	0	0	0	0	0	4.968e-05	0	0
k__Bacteria	p__Actinobacteria	c__Actinobacteria_class	o__Streptomycetales	f__Streptomycetaceae	g__Streptomyces	s__Streptomyces_sp._G25(2015)	0.000531635	0.00071771	0.000832465	0.000708721	0	3.90074e-05	0.000128699	2.73973e-05	1.42972e-05	0.000364377	0.000251275	3.14466e-05
k__Bacteria	p__Actinobacteria	c__Actinobacteria_class	o__Streptomycetales	f__Streptomycetaceae	g__Streptomyces	s__Streptomyces_sp._HGB0020	1.11665e-05	0	5.28919e-05	1.56438e-05	6.43745e-05	0.00023705	1.53969e-05	0.000149836	1.36362e-05	1.39221e-05	0	2.28253e-05
k__Bacteria	p__Actinobacteria	c__Actinobacteria_class	o__Streptomycetales	f__Streptomycetaceae	g__Streptomyces	s__Streptomyces_sp._HPH0547	5.01852e-05	0.00013844	0.0001744	0.00039718	2.55239e-05	4.64078e-05	0.00020783	5.15046e-05	0.00012223	0.000150936	0.000305418	0.00019147
k__Bacteria	p__Actinobacteria	c__Actinobacteria_class	o__Streptomycetales	f__Streptomycetaceae	g__Streptomyces	s__Streptomyces_sp._HmicA12	0.000118481	6.60719e-05	8.41801e-05	4.14965e-05	3.98437e-05	3.42979e-05	9.80197e-05	6.62422e-05	6.5108e-05	2.21577e-05	8.40961e-05	4.84367e-05
k__Bacteria	p__Actinobacteria	c__Actinobacteria_class	o__Streptomycetales	f__Streptomycetaceae	g__Streptomyces	s__Streptomyces_sp._JHA19	0.000141094	0	3.84284e-05	6.55493e-05	0.000127046	0	1.24888e-05	1.26733e-05	0.000153074	5.36842e-05	0.000269347	0.0001343
k__Bacteria	p__Actinobacteria	c__Actinobacteria_class	o__Streptomycetales	f__Streptomycetaceae	g__Streptomyces	s__Streptomyces_sp._JS01	7.95142e-05	0.000153001	0.000298479	0.000117055	0	0.000521585	5.32503e-05	2.68391e-05	0	0.000105138	0.00018644	8.99862e-05
k__Bacteria	p__Actinobacteria	c__Actinobacteria_class	o__Streptomycetales	f__Streptomycetaceae	g__Streptomyces	s__Streptomyces_sp._KE1	0.000120112	0.00013652	7.28877e-05	0.000244323	0	1.69108e-05	0	0	4.90663e-05	2.55805e-05	4.57116e-05	0
k__Bacteria	p__Actinobacteria	c__Actinobacteria_class	o__Streptomycetales	f__Streptomycetaceae	g__Streptomyces	s__Streptomyces_sp._LaPpAH-95	5.59565e-05	0.000462396	0.000145775	0.000184222	0	0	0	0	0	0.00013953	1.05913e-05	1.14379e-05
k__Bacteria	p__Actinobacteria	c__Actinobacteria_class	o__Streptomycetales	f__Streptomycetaceae	g__Streptomyces	s__Streptomyces_sp._MBT76	3.95589e-05	3.01701e-05	0.000328557	0.000254238	0	0	2.43904e-05	0	3.63366e-05	2.30787e-05	6.24192e-05	6.82489e-05
k__Bacteria	p__Actinobacteria	c__Actinobacteria_class	o__Streptomycetales	f__Streptomycetaceae	g__Streptomyces	s__Streptomyces_sp._MJM8645	4.29406e-05	0.000407045	0.000160361	3.24954e-05	6.15993e-05	0.000314939	0.00010648	5.86542e-05	1.13301e-05	0.000105738	8.78062e-06	5.95671e-06
k__Bacteria	p__Actinobacteria	c__Actinobacteria_class	o__Streptomycetales	f__Streptomycetaceae	g__Streptomyces	s__Streptomyces_sp._MMG1522	2.1311e-05	5.97774e-05	1.55646e-05	1.84141e-05	0	0	0	0	5.50874e-05	0.000112008	6.90799e-05	5.93427e-05
k__Bacteria	p__Actinobacteria	c__Actinobacteria_class	o__Streptomycetales	f__Streptomycetaceae	g__Streptomyces	s__Streptomyces_sp._MMG1533	6.09574e-06	8.65289e-05	0.000115619	4.44254e-05	4.11007e-05	1.1764e-05	0.000149046	6.75644e-05	0	0.000143108	0.000118892	9.84883e-05
k__Bacteria	p__Actinobacteria	c__Actinobacteria_class	o__Streptomycetales	f__Streptomycetaceae	g__Streptomyces	s__Streptomyces_sp._MNU77	0	0	0	0	0	0	7.49935e-06	0.000109471	0	0	0	0
k__Bacteria	p__Actinobacteria	c__Actinobacteria_class	o__Streptomycetales	f__Streptomycetaceae	g__Streptomyces	s__Streptomyces_sp._MUSC119T	5.36944e-05	5.318e-05	3.17914e-05	0.000125284	8.12012e-05	2.50616e-05	0.00046212	0.000157037	0	0.000156922	4.99875e-05	4.55824e-05
k__Bacteria	p__Actinobacteria	c__Actinobacteria_class	o__Streptomycetales	f__Streptomycetaceae	g__Streptomyces	s__Streptomyces_sp._MUSC136T	0.000175373	1.34673e-05	0.000117963	6.80486e-05	0	3.20415e-05	3.20499e-05	2.46097e-05	3.58347e-05	1.8293e-05	0.000220197	6.60598e-05
k__Bacteria	p__Actinobacteria	c__Actinobacteria_class	o__Streptomycetales	f__Streptomycetaceae	g__Streptomyces	s__Streptomyces_sp._MUSC164	1.82344e-05	1.47907e-05	8.63698e-06	2.04364e-05	7.35841e-05	1.7595e-05	2.51423e-05	0	5.34413e-05	4.54682e-05	7.59295e-05	2.23635e-05
k__Bacteria	p__Actinobacteria	c__Actinobacteria_class	o__Streptomycetales	f__Streptomycetaceae	g__Streptomyces	s__Streptomyces_sp._MUSC_125	3.1156e-05	0.000110565	3.07448e-05	0.000160043	0	0	0	0	6.34111e-06	3.88444e-05	2.94855e-05	0
k__Bacteria	p__Actinobacteria	c__Actinobacteria_class	o__Streptomycetales	f__Streptomycetaceae	g__Streptomyces	s__Streptomyces_sp._Mg1	1.89747e-05	9.61948e-06	0	1.32914e-05	0.000117565	0	0	1.71025e-05	0.000196113	0.000118286	0	0
k__Bacteria	p__Actinobacteria	c__Actinobacteria_class	o__Streptomycetales	f__Streptomycetaceae	g__Streptomyces	s__Streptomyces_sp._MspMP-M5	3.33647e-05	3.77402e-06	0.000153897	0.000148546	5.05161e-05	0.000328358	0.000235341	8.32424e-06	0	9.56675e-05	0	8.7137e-06
k__Bacteria	p__Actinobacteria	c__Actinobacteria_class	o__Streptomycetales	f__Streptomycetaceae	g__Streptomyces	s__Streptomyces_sp._NBRC_109706	5.19126e-05	0.000231282	7.51159e-05	0.000387209	0.00021778	0.00013846	5.83373e-05	8.15407e-05	3.02745e-05	5.54691e-05	0.00020185	0.00013469
k__Bacteria	p__Actinobacteria	c__Actinobacteria_class	o__Streptomycetales	f__Streptomycetaceae	g__Streptomyces	s__Streptomyces_sp._NBRC_110028	0.000150054	8.99032e-05	8.07674e-05	0.000240351	2.75542e-05	1.38361e-05	2.47138e-05	0	0.000105061	5.95264e-05	0.00013273	3.66371e-05
k__Bacteria	p__Actinobacteria	c__Actinobacteria_class	o__Streptomycetales	f__Streptomycetaceae	g__Streptomyces	s__Streptomyces_sp._NBRC_110468	6.02285e-05	0.000151268	8.65351e-05	3.36074e-05	0.00129292	9.75471e-05	3.58227e-05	5.715e-05	5.49327e-05	0.000196065	8.07528e-05	0.000238773
k__Bacteria	p__Actinobacteria	c__Actinobacteria_class	o__Streptomycetales	f__Streptomycetaceae	g__Streptomyces	s__Streptomyces_sp._NRRL_B-1140	1.20556e-05	1.6298e-05	4.75859e-06	0	0.000432444	7.75526e-06	3.04751e-05	5.84155e-05	1.96292e-05	0	0	0
k__Bacteria	p__Actinobacteria	c__Actinobacteria_class	o__Streptomycetales	f__Streptomycetaceae	g__Streptomyces	s__Streptomyces_sp._NRRL_B-1347	0.00110174	0.000513455	0.000515568	0.00116151	0.000136787	6.73237e-05	0.000540272	6.70891e-05	0.000339972	0.000199676	0.000341115	0.000193435
k__Bacteria	p__Actinobacteria	c__Actinobacteria_class	o__Streptomycetales	f__Streptomycetaceae	g__Streptomyces	s__Streptomyces_sp._NRRL_B-1381	0.000127099	2.58154e-05	3.62963e-05	2.14706e-05	0.000201246	5.66887e-05	0.000152503	6.56924e-05	6.23842e-06	3.18461e-05	1.92222e-05	3.91587e-05
k__Bacteria	p__Actinobacteria	c__Actinobacteria_class	o__Streptomycetales	f__Streptomycetaceae	g__Streptomyces	s__Streptomyces_sp._NRRL_B-1568	5.41218e-05	6.53143e-05	0.000307026	9.63053e-05	0	0	0	0	0	3.37388e-05	2.15165e-05	3.98236e-05
k__Bacteria	p__Actinobacteria	c__Actinobacteria_class	o__Streptomycetales	f__Streptomycetaceae	g__Streptomyces	s__Streptomyces_sp._NRRL_B-24085	0.000318873	0.00029501	0.000441972	0.000558997	0.000224069	0.000447237	0.00112878	0.000836643	0.000704765	0.000554976	0.000742078	0.00115736
k__Bacteria	p__Actinobacteria	c__Actinobacteria_class	o__Streptomycetales	f__Streptomycetaceae	g__Streptomyces	s__Streptomyces_sp._NRRL_B-24484	0.000170963	0.000352652	0.000166527	8.8483e-05	1.57966e-05	0.000209401	8.63823e-05	0.00010035	0.00029982	0.000456659	0.000386719	0.000385658
k__Bacteria	p__Actinobacteria	c__Actinobacteria_class	o__Streptomycetales	f__Streptomycetaceae	g__Streptomyces	s__Streptomyces_sp._NRRL_B-24720	0.000176276	0.000184651	0.000103458	4.76508e-05	2.85267e-05	0.000153414	7.51549e-05	4.809e-05	5.05467e-05	9.97279e-05	9.94603e-05	0.000175286
k__Bacteria	p__Actinobacteria	c__Actinobacteria_class	o__Streptomycetales	f__Streptomycetaceae	g__Streptomyces	s__Streptomyces_sp._NRRL_B-24891	0.000789381	0.000246833	0.000328146	0.000969063	6.92792e-05	5.61095e-06	5.93107e-05	1.23228e-05	5.50478e-05	3.43493e-05	9.0537e-05	4.24409e-05
k__Bacteria	p__Actinobacteria	c__Actinobacteria_class	o__Streptomycetales	f__Streptomycetaceae	g__Streptomyces	s__Streptomyces_sp._NRRL_B-3229	9.18565e-05	0.000163318	0.000124165	0.000171524	7.89677e-05	8.59095e-05	0.000434178	0.000113525	3.54228e-05	6.02758e-05	2.49713e-05	7.41165e-05
k__Bacteria	p__Actinobacteria	c__Actinobacteria_class	o__Streptomycetales	f__Streptomycetaceae	g__Streptomyces	s__Streptomyces_sp._NRRL_F-2305	0.000103711	0.000142842	0.000250172	4.05527e-05	0.000234979	0.00030883	6.64683e-05	3.86564e-05	0.000126649	0.000125281	9.20424e-05	0.000141329
k__Bacteria	p__Actinobacteria	c__Actinobacteria_class	o__Streptomycetales	f__Streptomycetaceae	g__Streptomyces	s__Streptomyces_sp._NRRL_F-2580	0.000100754	0	1.13627e-05	3.36074e-05	2.7659e-05	4.62956e-06	6.6154e-06	2.68243e-05	0.00010546	5.38357e-05	9.0811e-06	2.94212e-05
k__Bacteria	p__Actinobacteria	c__Actinobacteria_class	o__Streptomycetales	f__Streptomycetaceae	g__Streptomyces	s__Streptomyces_sp._NRRL_F-2664	6.37282e-06	6.46157e-06	9.05574e-05	2.67841e-05	0	1.84481e-05	8.78712e-05	7.12605e-06	0	3.17818e-05	6.03113e-06	0
k__Bacteria	p__Actinobacteria	c__Actinobacteria_class	o__Streptomycetales	f__Streptomycetaceae	g__Streptomyces	s__Streptomyces_sp._NRRL_F-2799	0.00158651	0.000841082	0.000480075	0.000501007	3.50401e-05	0.000122312	0.000100374	5.65439e-05	8.05973e-05	0.000168975	0.000215052	0.000121345
k__Bacteria	p__Actinobacteria	c__Actinobacteria_class	o__Streptomycetales	f__Streptomycetaceae	g__Streptomyces	s__Streptomyces_sp._NRRL_F-2890	4.42743e-05	5.61137e-05	1.96605e-05	3.87665e-05	0	1.06805e-05	2.67082e-05	1.85652e-05	0	0	4.19005e-05	1.13125e-05
k__Bacteria	p__Actinobacteria	c__Actinobacteria_class	o__Streptomycetales	f__Streptomycetaceae	g__Streptomyces	s__Streptomyces_sp._NRRL_F-3213	8.12534e-05	0	1.13197e-05	0	8.72551e-05	0.000179869	6.59034e-05	0.000219126	1.16734e-05	0	0	0
k__Bacteria	p__Actinobacteria	c__Actinobacteria_class	o__Streptomycetales	f__Streptomycetaceae	g__Streptomyces	s__Streptomyces_sp._NRRL_F-4335	2.14387e-05	0	7.25338e-06	0	0.000276612	5.91056e-06	4.22293e-06	2.73973e-05	7.48005e-06	0	1.44923e-05	0
k__Bacteria	p__Actinobacteria	c__Actinobacteria_class	o__Streptomycetales	f__Streptomycetaceae	g__Streptomyces	s__Streptomyces_sp._NRRL_F-4489	7.15356e-05	0.000185698	0.000201056	0.000160557	0.000149675	0.00026199	0.00030983	0.000135678	5.07811e-05	0.000159457	0.000145688	9.98614e-05
k__Bacteria	p__Actinobacteria	c__Actinobacteria_class	o__Streptomycetales	f__Streptomycetaceae	g__Streptomyces	s__Streptomyces_sp._NRRL_F-5008	4.77961e-06	0.000111462	0	0	1.39355e-05	4.65974e-05	3.62469e-05	6.41345e-05	0	1.78773e-05	1.3726e-05	2.44248e-05
k__Bacteria	p__Actinobacteria	c__Actinobacteria_class	o__Streptomycetales	f__Streptomycetaceae	g__Streptomyces	s__Streptomyces_sp._NRRL_F-5053	3.76662e-05	0	0	0	0	0	0	0	1.53322e-05	5.4788e-05	8.31756e-05	6.41606e-06
k__Bacteria	p__Actinobacteria	c__Actinobacteria_class	o__Streptomycetales	f__Streptomycetaceae	g__Streptomyces	s__Streptomyces_sp._NRRL_F-5122	0	0	8.37266e-05	0	0	3.1489e-05	1.87484e-05	0	0	0	0	0
k__Bacteria	p__Actinobacteria	c__Actinobacteria_class	o__Streptomycetales	f__Streptomycetaceae	g__Streptomyces	s__Streptomyces_sp._NRRL_F-5123	9.65677e-05	2.611e-05	7.62345e-06	1.80383e-05	0.00151548	0.000169563	0	9.9013e-05	7.86168e-06	3.21061e-05	0	0
k__Bacteria	p__Actinobacteria	c__Actinobacteria_class	o__Streptomycetales	f__Streptomycetaceae	g__Streptomyces	s__Streptomyces_sp._NRRL_F-5193	0	0	0	0	0	0.000111758	0	0	0	0	0	0
k__Bacteria	p__Actinobacteria	c__Actinobacteria_class	o__Streptomycetales	f__Streptomycetaceae	g__Streptomyces	s__Streptomyces_sp._NRRL_F-525	0	0	0	5.59921e-05	0	0	0.000188943	0	0	0	1.08069e-05	0
k__Bacteria	p__Actinobacteria	c__Actinobacteria_class	o__Streptomycetales	f__Streptomycetaceae	g__Streptomyces	s__Streptomyces_sp._NRRL_F-5527	5.28906e-05	2.46037e-05	5.02855e-05	3.81683e-05	0	3.51224e-05	2.5094e-05	1.35669e-05	3.69075e-05	2.8261e-05	3.58566e-05	0.000235494
k__Bacteria	p__Actinobacteria	c__Actinobacteria_class	o__Streptomycetales	f__Streptomycetaceae	g__Streptomyces	s__Streptomyces_sp._NRRL_F-5630	1.61255e-05	1.68244e-05	4.29641e-05	0	3.74193e-06	3.0856e-05	0.000572255	0	9.51167e-06	0.000135955	1.66645e-05	0.000106245
k__Bacteria	p__Actinobacteria	c__Actinobacteria_class	o__Streptomycetales	f__Streptomycetaceae	g__Streptomyces	s__Streptomyces_sp._NRRL_F-5635	0	0	0	0	6.92792e-05	0	0	2.30361e-05	0	0	0	0
k__Bacteria	p__Actinobacteria	c__Actinobacteria_class	o__Streptomycetales	f__Streptomycetaceae	g__Streptomyces	s__Streptomyces_sp._NRRL_F-5639	0	6.39696e-06	0	0	0	2.43515e-05	0.000130489	3.5274e-05	0	0	0	0
k__Bacteria	p__Actinobacteria	c__Actinobacteria_class	o__Streptomycetales	f__Streptomycetaceae	g__Streptomyces	s__Streptomyces_sp._NRRL_F-5702	7.74122e-06	7.84903e-06	2.75006e-05	2.71127e-05	0.000174792	8.21677e-05	7.2049e-05	0.000398185	5.19932e-05	2.41288e-05	4.02939e-05	4.3515e-05
k__Bacteria	p__Actinobacteria	c__Actinobacteria_class	o__Streptomycetales	f__Streptomycetaceae	g__Streptomyces	s__Streptomyces_sp._NRRL_F-5727	0.000302744	0.000545967	0.000163924	0.000503129	1.99844e-05	1.33799e-05	4.77981e-06	3.46279e-05	5.27741e-05	0.000299657	0.00012051	5.40888e-05
k__Bacteria	p__Actinobacteria	c__Actinobacteria_class	o__Streptomycetales	f__Streptomycetaceae	g__Streptomyces	s__Streptomyces_sp._NRRL_F-6131	5.64945e-05	8.73339e-05	0.000150218	7.88587e-05	8.02812e-05	2.71578e-05	2.26374e-05	5.2452e-06	3.25434e-05	0.000111118	8.29312e-05	0.00012333
k__Bacteria	p__Actinobacteria	c__Actinobacteria_class	o__Streptomycetales	f__Streptomycetaceae	g__Streptomyces	s__Streptomyces_sp._NRRL_F-6602	0	0	7.62345e-05	0	0	0	0	2.87951e-05	0	0	0	0
k__Bacteria	p__Actinobacteria	c__Actinobacteria_class	o__Streptomycetales	f__Streptomycetaceae	g__Streptomyces	s__Streptomyces_sp._NRRL_S-118	2.85201e-05	2.27664e-05	0	8.4988e-06	0	0	0	1.83241e-05	0	8.17246e-05	3.10173e-05	7.44016e-05
k__Bacteria	p__Actinobacteria	c__Actinobacteria_class	o__Streptomycetales	f__Streptomycetaceae	g__Streptomyces	s__Streptomyces_sp._NRRL_S-1314	1.19039e-05	7.24184e-05	5.63848e-05	3.33538e-05	1.14376e-05	5.74328e-05	1.64137e-05	2.66219e-05	0	5.9366e-05	7.88599e-05	6.08315e-05
k__Bacteria	p__Actinobacteria	c__Actinobacteria_class	o__Streptomycetales	f__Streptomycetaceae	g__Streptomyces	s__Streptomyces_sp._NRRL_S-146	2.3367e-05	2.36924e-05	4.15055e-05	1.63681e-05	1.12258e-05	1.12738e-05	0	1.30644e-05	0	0	0	4.7764e-05
k__Bacteria	p__Actinobacteria	c__Actinobacteria_class	o__Streptomycetales	f__Streptomycetaceae	g__Streptomyces	s__Streptomyces_sp._NRRL_S-15	1.20173e-05	6.09234e-06	2.13457e-05	0	0	0.000139151	1.24275e-05	2.01565e-05	0	0	0	0
k__Bacteria	p__Actinobacteria	c__Actinobacteria_class	o__Streptomycetales	f__Streptomycetaceae	g__Streptomyces	s__Streptomyces_sp._NRRL_S-1521	5.40929e-05	0.000245327	0.00011399	2.3084e-05	0	0.000128399	6.12083e-05	2.97583e-05	3.283e-05	0.000193429	4.76024e-05	7.5339e-05
k__Bacteria	p__Actinobacteria	c__Actinobacteria_class	o__Streptomycetales	f__Streptomycetaceae	g__Streptomyces	s__Streptomyces_sp._NRRL_S-1824	0.000171797	6.00653e-06	2.806e-05	3.31972e-05	0	0	0	0	7.23423e-05	3.69295e-05	0.000162586	2.42183e-05
k__Bacteria	p__Actinobacteria	c__Actinobacteria_class	o__Streptomycetales	f__Streptomycetaceae	g__Streptomyces	s__Streptomyces_sp._NRRL_S-1868	0.000278036	5.37882e-05	0.000130125	5.30856e-05	0	8.22686e-06	2.64504e-05	0	9.2546e-06	2.83459e-05	3.58608e-06	7.74551e-06
k__Bacteria	p__Actinobacteria	c__Actinobacteria_class	o__Streptomycetales	f__Streptomycetaceae	g__Streptomyces	s__Streptomyces_sp._NRRL_S-237	0	4.03489e-05	0.000101789	7.94406e-05	0.000798401	4.45454e-05	0.000250804	0.00135934	0.000117842	0.000128254	6.87607e-05	5.97978e-05
k__Bacteria	p__Actinobacteria	c__Actinobacteria_class	o__Streptomycetales	f__Streptomycetaceae	g__Streptomyces	s__Streptomyces_sp._NRRL_S-241	0	4.54037e-05	0.000131816	6.27348e-05	3.03097e-05	0.000312782	0.000119884	0.000333662	8.85569e-06	0	0	3.22407e-05
k__Bacteria	p__Actinobacteria	c__Actinobacteria_class	o__Streptomycetales	f__Streptomycetaceae	g__Streptomyces	s__Streptomyces_sp._NRRL_S-244	0	2.63792e-05	0	0	0	0	0	0	0	9.19051e-05	0	0
k__Bacteria	p__Actinobacteria	c__Actinobacteria_class	o__Streptomycetales	f__Streptomycetaceae	g__Streptomyces	s__Streptomyces_sp._NRRL_S-31	0	0	0	0	0	0	9.61936e-05	0	0	0	0	0
k__Bacteria	p__Actinobacteria	c__Actinobacteria_class	o__Streptomycetales	f__Streptomycetaceae	g__Streptomyces	s__Streptomyces_sp._NRRL_S-350	0.000133161	2.52844e-05	0.000143585	0.000120438	7.70882e-05	2.14757e-05	0.000138869	3.86193e-05	0.000107798	7.36836e-05	3.70508e-05	0.000137687
k__Bacteria	p__Actinobacteria	c__Actinobacteria_class	o__Streptomycetales	f__Streptomycetaceae	g__Streptomyces	s__Streptomyces_sp._NRRL_S-37	0.000451129	0.00069268	0.00121784	0.000380982	0.000894856	0.00561945	0.00145111	0.00104204	0.000792368	0.000682504	0.000317159	0.000690784
k__Bacteria	p__Actinobacteria	c__Actinobacteria_class	o__Streptomycetales	f__Streptomycetaceae	g__Streptomyces	s__Streptomyces_sp._NRRL_S-378	0	2.71489e-05	0	1.4067e-05	0.000116649	7.90633e-06	6.92248e-06	0.000349738	8.17448e-06	6.86367e-05	0	1.02623e-05
k__Bacteria	p__Actinobacteria	c__Actinobacteria_class	o__Streptomycetales	f__Streptomycetaceae	g__Streptomyces	s__Streptomyces_sp._NRRL_S-384	8.38417e-06	8.50094e-06	9.92822e-06	1.17458e-05	8.05572e-06	0	2.31209e-05	0.000121877	4.09539e-05	0	1.58693e-05	4.28448e-05
k__Bacteria	p__Actinobacteria	c__Actinobacteria_class	o__Streptomycetales	f__Streptomycetaceae	g__Streptomyces	s__Streptomyces_sp._NRRL_S-444	9.70629e-05	5.90488e-05	0.000137926	0.000163177	3.73042e-05	7.49277e-05	5.35338e-05	8.68282e-05	2.3706e-05	2.42031e-05	3.67435e-05	1.98404e-05
k__Bacteria	p__Actinobacteria	c__Actinobacteria_class	o__Streptomycetales	f__Streptomycetaceae	g__Streptomyces	s__Streptomyces_sp._NRRL_S-475	8.11696e-05	0.000131235	8.73799e-05	9.86274e-05	0	4.27219e-05	0	6.60097e-05	0.000100583	2.33729e-05	8.81421e-05	0.000142273
k__Bacteria	p__Actinobacteria	c__Actinobacteria_class	o__Streptomycetales	f__Streptomycetaceae	g__Streptomyces	s__Streptomyces_sp._NRRL_S-646	4.04429e-06	7.79406e-05	0.000101325	1.13317e-05	0.000182427	0.000136927	2.41755e-05	0.000263907	3.62562e-05	9.25411e-06	7.9611e-06	1.65337e-05
k__Bacteria	p__Actinobacteria	c__Actinobacteria_class	o__Streptomycetales	f__Streptomycetaceae	g__Streptomyces	s__Streptomyces_sp._NRRL_S-813	8.70467e-05	1.42155e-05	6.82534e-05	3.27361e-05	0.000311303	5.0173e-05	0.000364297	8.7542e-05	9.33783e-05	1.45667e-05	0.000110408	0.000139719
k__Bacteria	p__Actinobacteria	c__Actinobacteria_class	o__Streptomycetales	f__Streptomycetaceae	g__Streptomyces	s__Streptomyces_sp._NRRL_S-87	8.99351e-05	0.000378042	0.000105458	0.000597247	0	0	0	0	7.93592e-05	0.000253407	0.000119151	4.4279e-05
k__Bacteria	p__Actinobacteria	c__Actinobacteria_class	o__Streptomycetales	f__Streptomycetaceae	g__Streptomyces	s__Streptomyces_sp._NRRL_S-920	3.63113e-05	1.6298e-05	1.07496e-05	1.90764e-05	0.000109028	9.30631e-05	4.06799e-05	3.82756e-05	1.10855e-05	1.6977e-05	1.71822e-05	0.000139168
k__Bacteria	p__Actinobacteria	c__Actinobacteria_class	o__Streptomycetales	f__Streptomycetaceae	g__Streptomyces	s__Streptomyces_sp._NRRL_WC-3549	0	0	0	2.42158e-05	3.32161e-05	0	0	7.73128e-05	2.11081e-05	0	0	0
k__Bacteria	p__Actinobacteria	c__Actinobacteria_class	o__Streptomycetales	f__Streptomycetaceae	g__Streptomyces	s__Streptomyces_sp._NRRL_WC-3618	0	0	0	0	0	7.60985e-05	0	2.3516e-05	0	0	1.99027e-05	2.14938e-05
k__Bacteria	p__Actinobacteria	c__Actinobacteria_class	o__Streptomycetales	f__Streptomycetaceae	g__Streptomyces	s__Streptomyces_sp._NRRL_WC-3626	0.000168425	0.000114132	0.000131248	0.00012554	0.000297821	0.000252306	0.000334913	9.80053e-05	0.000198483	0.000154366	0.000196949	0.000236822
k__Bacteria	p__Actinobacteria	c__Actinobacteria_class	o__Streptomycetales	f__Streptomycetaceae	g__Streptomyces	s__Streptomyces_sp._NRRL_WC-3719	0.000111626	0.000424891	0.000180045	0.000123926	0.000310108	0.000761675	0.000196823	0.000285762	0.000177328	0.000302214	6.73545e-05	5.63787e-05
k__Bacteria	p__Actinobacteria	c__Actinobacteria_class	o__Streptomycetales	f__Streptomycetaceae	g__Streptomyces	s__Streptomyces_sp._NRRL_WC-3723	0	0	0	0	0	0	3.28273e-05	0	0	0	0	0
k__Bacteria	p__Actinobacteria	c__Actinobacteria_class	o__Streptomycetales	f__Streptomycetaceae	g__Streptomyces	s__Streptomyces_sp._NRRL_WC-3742	7.58649e-05	9.16107e-05	8.61469e-05	4.36482e-05	2.39484e-05	3.90827e-05	2.43794e-05	5.85286e-05	8.08492e-05	5.82666e-05	2.8601e-05	9.61648e-05
k__Bacteria	p__Actinobacteria	c__Actinobacteria_class	o__Streptomycetales	f__Streptomycetaceae	g__Streptomyces	s__Streptomyces_sp._NRRL_WC-3744	1.28103e-05	3.87694e-05	0	1.53052e-05	0.000162701	1.05418e-05	4.33748e-05	0.000112487	0	0	0	0
k__Bacteria	p__Actinobacteria	c__Actinobacteria_class	o__Streptomycetales	f__Streptomycetaceae	g__Streptomyces	s__Streptomyces_sp._NRRL_WC-3773	2.331e-05	1.21269e-05	7.0815e-06	1.17113e-05	2.87295e-06	5.4169e-05	1.19475e-05	6.68701e-06	8.93957e-05	7.33685e-05	0.000168409	2.44479e-05
k__Bacteria	p__Actinobacteria	c__Actinobacteria_class	o__Streptomycetales	f__Streptomycetaceae	g__Streptomyces	s__Streptomyces_sp._NTK_937	6.19297e-05	0.000149132	0.000229171	0.000238592	0	0.000261443	0.000362913	0.000934868	1.89066e-05	0.000376409	0.000263742	0.000284826
k__Bacteria	p__Actinobacteria	c__Actinobacteria_class	o__Streptomycetales	f__Streptomycetaceae	g__Streptomyces	s__Streptomyces_sp._PAMC_26508	0	0	7.28877e-06	0	0	1.78182e-05	3.39483e-05	0	0	0	0	0.000100654
k__Bacteria	p__Actinobacteria	c__Actinobacteria_class	o__Streptomycetales	f__Streptomycetaceae	g__Streptomyces	s__Streptomyces_sp._PBH53	4.14034e-05	4.99762e-05	0.000140081	0.000193348	0	0	0.000113271	0.000209439	0	0	9.32941e-06	4.03008e-05
k__Bacteria	p__Actinobacteria	c__Actinobacteria_class	o__Streptomycetales	f__Streptomycetaceae	g__Streptomyces	s__Streptomyces_sp._PRh5	2.53632e-05	0.000109295	7.50853e-06	2.66495e-05	2.43696e-05	5.50662e-05	1.74859e-05	1.41805e-05	3.09727e-05	4.74331e-05	2.40033e-05	5.83248e-05
k__Bacteria	p__Actinobacteria	c__Actinobacteria_class	o__Streptomycetales	f__Streptomycetaceae	g__Streptomyces	s__Streptomyces_sp._PVA_94-07	0	0	7.94786e-06	2.82088e-05	0	6.47646e-06	0.000192185	0.000285194	0	0	1.27039e-05	0
k__Bacteria	p__Actinobacteria	c__Actinobacteria_class	o__Streptomycetales	f__Streptomycetaceae	g__Streptomyces	s__Streptomyces_sp._RTd22	0.00185018	0.000492896	0.000826196	0.00116846	3.00314e-05	0.000632401	0.000589791	0.000413708	0.000402677	0.000494013	0.000502048	0.000508364
k__Bacteria	p__Actinobacteria	c__Actinobacteria_class	o__Streptomycetales	f__Streptomycetaceae	g__Streptomyces	s__Streptomyces_sp._RV15	0	3.42083e-05	3.19614e-05	0	0	6.5111e-05	5.1172e-05	3.01809e-05	1.64801e-05	1.68257e-05	0	0
k__Bacteria	p__Actinobacteria	c__Actinobacteria_class	o__Streptomycetales	f__Streptomycetaceae	g__Streptomyces	s__Streptomyces_sp._Root1310	8.20449e-05	0.000206612	3.85348e-05	0.000182358	0	0	0	0	0	5.58532e-05	6.00615e-05	1.52619e-05
k__Bacteria	p__Actinobacteria	c__Actinobacteria_class	o__Streptomycetales	f__Streptomycetaceae	g__Streptomyces	s__Streptomyces_sp._Root264	2.93446e-05	9.91776e-06	2.31658e-05	2.7407e-05	0.000126408	6.13507e-05	8.29463e-05	0.000140002	8.95866e-05	3.84153e-05	9.25709e-06	6.29818e-05
k__Bacteria	p__Actinobacteria	c__Actinobacteria_class	o__Streptomycetales	f__Streptomycetaceae	g__Streptomyces	s__Streptomyces_sp._Root369	1.71643e-05	0.000326191	0.000257771	5.82059e-05	1.75708e-05	0.000139522	7.14431e-05	3.28255e-05	6.15102e-05	5.58999e-05	0.000106877	0.000132963
k__Bacteria	p__Actinobacteria	c__Actinobacteria_class	o__Streptomycetales	f__Streptomycetaceae	g__Streptomyces	s__Streptomyces_sp._Root55	0.000146157	0.00017783	0.000178842	0.00023206	0	0	0	0	4.16457e-05	3.64448e-05	2.7664e-05	9.95851e-06
k__Bacteria	p__Actinobacteria	c__Actinobacteria_class	o__Streptomycetales	f__Streptomycetaceae	g__Streptomyces	s__Streptomyces_sp._S10(2016)	3.1994e-05	2.60215e-05	7.59761e-06	4.74564e-05	2.05489e-05	4.54011e-05	0.000207897	0.00020796	4.15765e-05	0	8.01453e-05	2.18141e-05
k__Bacteria	p__Actinobacteria	c__Actinobacteria_class	o__Streptomycetales	f__Streptomycetaceae	g__Streptomyces	s__Streptomyces_sp._S4	0	1.99127e-05	1.7442e-05	2.30963e-05	0.000113219	0.000289388	5.75437e-05	0.000249892	5.65464e-05	0	0	2.36629e-05
k__Bacteria	p__Actinobacteria	c__Actinobacteria_class	o__Streptomycetales	f__Streptomycetaceae	g__Streptomyces	s__Streptomyces_sp._SA3_actF	0	0	4.06584e-05	8.41786e-05	0	8.28282e-06	5.91785e-06	1.91967e-05	0	0	8.12357e-06	1.75459e-05
k__Bacteria	p__Actinobacteria	c__Actinobacteria_class	o__Streptomycetales	f__Streptomycetaceae	g__Streptomyces	s__Streptomyces_sp._SM8	0	0	0	0	0.000190594	0	0	0	0	0	0	0
k__Bacteria	p__Actinobacteria	c__Actinobacteria_class	o__Streptomycetales	f__Streptomycetaceae	g__Streptomyces	s__Streptomyces_sp._SPB074	0.000481264	0.000340088	0.000472927	0.000451816	0.000319222	0.00126094	0.000218983	0.000217456	0.00023683	0.000324407	0.00019038	0.000151523
k__Bacteria	p__Actinobacteria	c__Actinobacteria_class	o__Streptomycetales	f__Streptomycetaceae	g__Streptomyces	s__Streptomyces_sp._SS	0	0	4.43382e-06	0	0.000352044	0	2.58138e-06	4.18682e-06	0	0	1.77176e-06	0
k__Bacteria	p__Actinobacteria	c__Actinobacteria_class	o__Streptomycetales	f__Streptomycetaceae	g__Streptomyces	s__Streptomyces_sp._SolWspMP-sol2th	0	0.000146724	5.22969e-05	0.000130617	0	0	2.41646e-05	0.000125978	1.38191e-05	0.000298908	5.61068e-05	2.04703e-05
k__Bacteria	p__Actinobacteria	c__Actinobacteria_class	o__Streptomycetales	f__Streptomycetaceae	g__Streptomyces	s__Streptomyces_sp._TOR3209	0.000151978	4.76477e-05	8.52474e-05	3.64196e-05	7.68549e-06	3.37679e-05	9.92624e-05	4.47213e-06	7.32594e-06	2.7425e-05	1.514e-05	4.29194e-05
k__Bacteria	p__Actinobacteria	c__Actinobacteria_class	o__Streptomycetales	f__Streptomycetaceae	g__Streptomyces	s__Streptomyces_sp._TP-A0356	0	0	1.96605e-05	7.75329e-06	6.38098e-05	0.000122826	1.90773e-05	6.18841e-06	0	1.38e-05	2.09503e-05	2.82813e-05
k__Bacteria	p__Actinobacteria	c__Actinobacteria_class	o__Streptomycetales	f__Streptomycetaceae	g__Streptomyces	s__Streptomyces_sp._TP-A0875	2.65646e-05	6.28473e-05	4.19424e-05	3.10132e-05	8.50798e-06	4.27219e-05	5.7995e-05	2.47537e-05	5.40663e-06	0.0001104	2.51403e-05	3.16751e-05
k__Bacteria	p__Actinobacteria	c__Actinobacteria_class	o__Streptomycetales	f__Streptomycetaceae	g__Streptomyces	s__Streptomyces_sp._Tu6071	0.000159774	0.000154799	0.000211507	0.000110301	0.000450397	0.000176549	0.000142327	0.000253029	0.000391738	0.000169521	0.000295365	0.000331132
k__Bacteria	p__Actinobacteria	c__Actinobacteria_class	o__Streptomycetales	f__Streptomycetaceae	g__Streptomyces	s__Streptomyces_sp._URHA0041	5.68576e-05	0.000128382	9.70258e-06	0	0	7.90633e-06	0.000185937	4.12293e-05	5.00289e-06	0	1.89147e-05	4.50407e-05
k__Bacteria	p__Actinobacteria	c__Actinobacteria_class	o__Streptomycetales	f__Streptomycetaceae	g__Streptomyces	s__Streptomyces_sp._W007	1.70516e-05	1.72891e-05	4.54317e-05	3.58328e-05	1.63836e-05	4.52477e-05	3.82061e-05	3.8134e-05	8.32914e-05	5.84635e-05	1.61374e-05	8.7137e-06
k__Bacteria	p__Actinobacteria	c__Actinobacteria_class	o__Streptomycetales	f__Streptomycetaceae	g__Streptomyces	s__Streptomyces_sp._W47	2.45013e-05	1.24213e-05	0.000101547	3.43252e-05	0.000200103	2.36422e-05	3.37835e-05	9.58904e-05	0.000164561	0.000106916	0.000104344	8.76446e-05
k__Bacteria	p__Actinobacteria	c__Actinobacteria_class	o__Streptomycetales	f__Streptomycetaceae	g__Streptomyces	s__Streptomyces_sp._W75	2.32297e-05	0.000949516	4.21613e-05	0.000104498	0	0.000110609	0.000192613	3.44978e-06	0	0.000123513	0.000195466	7.45294e-05
k__Bacteria	p__Actinobacteria	c__Actinobacteria_class	o__Streptomycetales	f__Streptomycetaceae	g__Streptomyces	s__Streptomyces_sp._WAC04657	0.000440352	3.38637e-05	0.00112556	0.000228114	4.92004e-05	7.44094e-05	2.21749e-05	2.96478e-05	3.22137e-05	0.000290713	0.000432279	0.000299318
k__Bacteria	p__Actinobacteria	c__Actinobacteria_class	o__Streptomycetales	f__Streptomycetaceae	g__Streptomyces	s__Streptomyces_sp._WM4235	0.000228535	1.865e-05	9.78023e-05	7.26078e-05	0	4.96969e-05	4.31158e-05	5.75901e-05	4.49239e-05	0.000131752	4.52599e-05	8.64765e-05
k__Bacteria	p__Actinobacteria	c__Actinobacteria_class	o__Streptomycetales	f__Streptomycetaceae	g__Streptomyces	s__Streptomyces_sp._WM6372	0.00092663	0.000326481	0.000336397	0.000728359	0	0	1.77638e-05	2.62311e-05	0.000307967	0.000417913	0.000348092	0.000355858
k__Bacteria	p__Actinobacteria	c__Actinobacteria_class	o__Streptomycetales	f__Streptomycetaceae	g__Streptomyces	s__Streptomyces_sp._WM6378	2.05731e-05	0.000392857	4.06032e-06	0	0	0	0	0	8.3744e-06	0.0001026	0	0
k__Bacteria	p__Actinobacteria	c__Actinobacteria_class	o__Streptomycetales	f__Streptomycetaceae	g__Streptomyces	s__Streptomyces_sp._WMMB_714	0.000552819	0.000201081	0.000242166	0.000616871	2.52581e-05	3.80492e-05	6.3432e-05	0.000105908	5.80666e-05	0.000177852	8.56111e-05	6.3217e-05
k__Bacteria	p__Actinobacteria	c__Actinobacteria_class	o__Streptomycetales	f__Streptomycetaceae	g__Streptomyces	s__Streptomyces_sp._XY152	0	0	5.43344e-06	0	0	1.32826e-05	0.000237252	0	0	0	0	0
k__Bacteria	p__Actinobacteria	c__Actinobacteria_class	o__Streptomycetales	f__Streptomycetaceae	g__Streptomyces	s__Streptomyces_sp._XY332	0.000122135	0.000179063	0.000692295	0.000617229	6.1997e-05	0	4.44848e-05	4.40924e-05	8.75506e-06	1.44995e-05	3.42443e-05	4.39646e-05
k__Bacteria	p__Actinobacteria	c__Actinobacteria_class	o__Streptomycetales	f__Streptomycetaceae	g__Streptomyces	s__Streptomyces_sp._XY431	9.06517e-05	0.000121304	0.000223695	8.38089e-05	0.000156986	0.000110052	8.26203e-05	0.000143731	7.31893e-05	0.000168799	0.000102596	5.42205e-05
k__Bacteria	p__Actinobacteria	c__Actinobacteria_class	o__Streptomycetales	f__Streptomycetaceae	g__Streptomyces	s__Streptomyces_sp._XY533	0.000163166	0.000180144	0.000287676	0.00018795	0	1.73939e-05	0	0	0.000114871	1.80827e-05	5.13746e-05	0
k__Bacteria	p__Actinobacteria	c__Actinobacteria_class	o__Streptomycetales	f__Streptomycetaceae	g__Streptomyces	s__Streptomyces_sp._XY66	1.20748e-05	0	1.42985e-05	0	0	0.000145643	8.32464e-06	6.751e-06	0	0	0	1.23409e-05
k__Bacteria	p__Actinobacteria	c__Actinobacteria_class	o__Streptomycetales	f__Streptomycetaceae	g__Streptomyces	s__Streptomyces_sp._e14	0	0	0	0	0	0	9.25452e-06	0	0	0	1.27039e-05	6.85972e-05
k__Bacteria	p__Actinobacteria	c__Actinobacteria_class	o__Streptomycetales	f__Streptomycetaceae	g__Streptomyces	s__Streptomyces_specialis	0	0	0	0	0	1.24242e-05	0.000337318	0	0	0	0	0
k__Bacteria	p__Actinobacteria	c__Actinobacteria_class	o__Streptomycetales	f__Streptomycetaceae	g__Streptomyces	s__Streptomyces_stelliscabiei	0	0	0	0	0	0.000101937	0	5.25008e-05	1.43339e-05	0	0	5.99827e-06
k__Bacteria	p__Actinobacteria	c__Actinobacteria_class	o__Streptomycetales	f__Streptomycetaceae	g__Streptomyces	s__Streptomyces_sulphureus	0.000542461	0.000367654	0.00142096	0.000864488	0.0014216	0.00142103	0.000679815	0.000838601	0.000108464	0.00040572	0.000653422	0.000353292
k__Bacteria	p__Actinobacteria	c__Actinobacteria_class	o__Streptomycetales	f__Streptomycetaceae	g__Streptomyces	s__Streptomyces_thermoautotrophicus	0.000136033	0.000326562	0.0002413	0.000320685	0.000314823	0.000320754	0.000299991	0.000432641	0.000116388	0.000404757	0.000491401	0.00047576
k__Bacteria	p__Actinobacteria	c__Actinobacteria_class	o__Streptomycetales	f__Streptomycetaceae	g__Streptomyces	s__Streptomyces_thermolilacinus	0	0	0	0	0	1.47585e-05	0.000358514	8.55126e-06	0	1.90691e-05	1.44747e-05	1.56318e-05
k__Bacteria	p__Actinobacteria	c__Actinobacteria_class	o__Streptomycetales	f__Streptomycetaceae	g__Streptomyces	s__Streptomyces_torulosus	0.000204093	0.000221233	0.000311981	0.000117168	7.83273e-06	3.86838e-05	9.19743e-05	6.76732e-05	3.65429e-05	0.000271564	9.20403e-05	0.000206042
k__Bacteria	p__Actinobacteria	c__Actinobacteria_class	o__Streptomycetales	f__Streptomycetaceae	g__Streptomyces	s__Streptomyces_tsukubensis	4.76158e-05	0.000318347	5.87217e-05	1.63681e-05	0.00132594	1.73615e-05	0.000113199	5.75443e-05	0	0.000232805	5.3368e-05	0
k__Bacteria	p__Actinobacteria	c__Actinobacteria_class	o__Streptomycetales	f__Streptomycetaceae	g__Streptomyces	s__Streptomyces_turgidiscabies	0.000909767	0.000951301	0.00095237	0.00173886	3.05656e-05	0.000226125	5.05573e-05	0.000289091	9.61881e-05	0.000379304	0.000257427	1.75268e-05
k__Bacteria	p__Actinobacteria	c__Actinobacteria_class	o__Streptomycetales	f__Streptomycetaceae	g__Streptomyces	s__Streptomyces_varsoviensis	3.39503e-05	0.000137692	6.03039e-05	1.58543e-05	1.08734e-05	3.82199e-05	1.1703e-05	2.53087e-05	0	7.76017e-05	1.071e-05	0.000138794
k__Bacteria	p__Actinobacteria	c__Actinobacteria_class	o__Streptomycetales	f__Streptomycetaceae	g__Streptomyces	s__Streptomyces_venezuelae	0.000393257	0.000118378	0.00011523	0.000337811	0.000112128	4.43651e-05	3.47107e-05	5.46474e-05	0.000116247	0.000176934	0.000137331	8.19994e-05
k__Bacteria	p__Actinobacteria	c__Actinobacteria_class	o__Streptomycetales	f__Streptomycetaceae	g__Streptomyces	s__Streptomyces_vietnamensis	0.000191771	0.000284309	0.000146557	0.000114238	2.69419e-05	4.54064e-05	4.51072e-05	4.18062e-05	8.81633e-05	0.000450461	0.000240968	0.000157456
k__Bacteria	p__Actinobacteria	c__Actinobacteria_class	o__Streptomycetales	f__Streptomycetaceae	g__Streptomyces	s__Streptomyces_vinaceus	2.18308e-05	0.000137236	2.06809e-05	0	0	0	1.80607e-05	9.76442e-06	1.06636e-05	5.44359e-06	0	8.92476e-06
k__Bacteria	p__Actinobacteria	c__Actinobacteria_class	o__Streptomycetales	f__Streptomycetaceae	g__Streptomyces	s__Streptomyces_violaceoruber	4.83455e-06	0	3.43494e-05	0	0.000102193	4.66504e-06	8.99922e-05	8.38445e-05	2.66238e-05	2.41103e-05	9.15069e-06	1.24003e-05
k__Bacteria	p__Actinobacteria	c__Actinobacteria_class	o__Streptomycetales	f__Streptomycetaceae	g__Streptomyces	s__Streptomyces_violaceorubidus	0	5.0669e-05	1.4794e-05	0	2.40077e-05	0	0	0	1.52563e-05	1.55762e-05	2.36468e-05	7.66115e-05
k__Bacteria	p__Actinobacteria	c__Actinobacteria_class	o__Streptomycetales	f__Streptomycetaceae	g__Streptomyces	s__Streptomyces_violaceusniger	7.70548e-05	8.71061e-05	0.000110202	6.20263e-05	2.04527e-05	0.000112803	6.90316e-05	8.62598e-05	4.00304e-05	7.06994e-05	0.000120872	0.000105992
k__Bacteria	p__Actinobacteria	c__Actinobacteria_class	o__Streptomycetales	f__Streptomycetaceae	g__Streptomyces	s__Streptomyces_violens	2.77323e-05	0.000150812	5.87111e-06	3.37885e-05	2.22049e-05	1.37042e-05	1.27461e-05	1.03367e-05	0.000102828	0.000119283	5.84548e-05	0.000185263
k__Bacteria	p__Actinobacteria	c__Actinobacteria_class	o__Streptomycetales	f__Streptomycetaceae	g__Streptomyces	s__Streptomyces_virginiae	0	0.000493382	0	0	0	0	0	0	0	0.00025941	0	0
k__Bacteria	p__Actinobacteria	c__Actinobacteria_class	o__Streptomycetales	f__Streptomycetaceae	g__Streptomyces	s__Streptomyces_viridochromogenes	0.000118448	0.000122613	0.00011548	9.40907e-05	0.000166336	0.000279244	0.000146963	0.000106813	7.48053e-05	0.000213519	0.000170589	9.3113e-05
k__Bacteria	p__Actinobacteria	c__Actinobacteria_class	o__Streptomycetales	f__Streptomycetaceae	g__Streptomyces	s__Streptomyces_vitaminophilus	0.000121997	0.000159416	0.000386923	0.000159152	2.45768e-05	8.52718e-05	0.000186536	5.15633e-05	4.09539e-05	0.000246167	8.72712e-05	0.000142855
k__Bacteria	p__Actinobacteria	c__Actinobacteria_class	o__Streptomycetales	f__Streptomycetaceae	g__Streptomyces	s__Streptomyces_xiaopingdaonensis	0.000401181	9.50281e-05	9.86798e-05	0.000110301	0.000126951	0.000117076	8.6412e-05	0.000131798	6.45399e-05	8.40718e-05	4.70428e-05	0.000230876
k__Bacteria	p__Actinobacteria	c__Actinobacteria_class	o__Streptomycetales	f__Streptomycetaceae	g__Streptomyces	s__Streptomyces_xinghaiensis	0.000349558	0.000172891	0.000252398	0.000137359	9.01098e-05	0.000113294	0.000185153	3.33673e-05	0.000119731	5.31486e-05	6.85838e-05	0.000187344
k__Bacteria	p__Actinobacteria	c__Actinobacteria_class	o__Streptomycetales	f__Streptomycetaceae	g__Streptomyces	s__Streptomyces_xylophagus	1.45875e-05	6.65579e-05	0.000146829	2.04364e-05	0	2.8152e-05	0	8.15583e-06	0	5.45618e-05	1.38054e-05	1.4909e-05
k__Bacteria	p__Actinobacteria	c__Actinobacteria_class	o__Streptomycetales	f__Streptomycetaceae	g__Streptomyces	s__Streptomyces_yeochonensis	0.000277678	6.22696e-05	0.000334093	0.000188814	2.15535e-05	6.44768e-05	4.50798e-05	1.25419e-05	6.73183e-05	9.7248e-05	0.000190056	9.85214e-05
k__Bacteria	p__Actinobacteria	c__Actinobacteria_class	o__Streptomycetales	f__Streptomycetaceae	g__Streptomyces	s__Streptomyces_yerevanensis	7.16167e-05	2.07469e-05	0.000169612	9.07764e-05	1.63836e-05	2.96167e-05	0.000305756	0.000350486	6.66331e-05	5.10227e-05	2.58198e-05	4.87967e-05
k__Bacteria	p__Actinobacteria	c__Actinobacteria_class	o__Streptomycetales	f__Streptomycetaceae	g__Streptomyces	s__Streptomyces_yokosukanensis	0	0.00024499	7.94786e-05	0	0	0	0	0	0	0.000133889	0	0
k__Bacteria	p__Actinobacteria	c__Actinobacteria_class	o__Streptomycetales	f__Streptomycetaceae	g__Streptomyces	s__Streptomyces_zinciresistens	0	0	0	0	0.000207838	0	0	9.40639e-05	0.000322853	0	0	0
k__Bacteria	p__Actinobacteria	c__Actinobacteria_class	o__Streptomycetales	f__Streptomycetaceae	g__Streptomycetaceae_noname		8.21302e-05	0.000142781	6.5252e-05	4.14754e-05	0.000136304	8.49471e-05	3.67574e-05	1.66977e-05	0.000145883	4.65443e-05	8.47927e-05	0.000127899
k__Bacteria	p__Actinobacteria	c__Actinobacteria_class	o__Streptomycetales	f__Streptomycetaceae	g__Streptomycetaceae_noname	s__Streptomycetaceae_bacterium_MP113-05	0	5.95066e-05	2.1045e-05	2.05552e-05	0	8.49471e-05	3.67574e-05	0	0	0	0	3.63275e-05
k__Bacteria	p__Actinobacteria	c__Actinobacteria_class	o__Streptomycetales	f__Streptomycetaceae	g__Streptomycetaceae_noname	s__Streptomycetaceae_noname	8.21302e-05	8.3274e-05	4.4207e-05	2.09201e-05	0.000136304	0	0	1.66977e-05	0.000145883	4.65443e-05	8.47927e-05	9.15712e-05
k__Bacteria	p__Actinobacteria	c__Actinobacteria_class	o__Streptosporangiales				0.016466	0.013268	0.0126926	0.0158322	0.024727	0.0033361	0.00468924	0.0145773	0.00963164	0.0085884	0.00672471	0.0055314
k__Bacteria	p__Actinobacteria	c__Actinobacteria_class	o__Streptosporangiales	f__Nocardiopsaceae			0.00132585	0.00189635	0.00285781	0.00331267	0.022609	0.000970762	0.0016062	0.0117289	0.00625787	0.00177471	0.00172578	0.0011825
k__Bacteria	p__Actinobacteria	c__Actinobacteria_class	o__Streptosporangiales	f__Nocardiopsaceae	g__Allosalinactinospora		3.65744e-05	0.000142758	7.23243e-05	5.14058e-05	4.68555e-05	2.36428e-05	6.74046e-05	5.45963e-05	7.44391e-05	6.84741e-05	1.73067e-05	6.24224e-05
k__Bacteria	p__Actinobacteria	c__Actinobacteria_class	o__Streptosporangiales	f__Nocardiopsaceae	g__Allosalinactinospora	s__Allosalinactinospora_lopnorensis	3.65744e-05	0.000142758	7.23243e-05	5.14058e-05	4.68555e-05	2.36428e-05	6.74046e-05	5.45963e-05	7.44391e-05	6.84741e-05	1.73067e-05	6.24224e-05
k__Bacteria	p__Actinobacteria	c__Actinobacteria_class	o__Streptosporangiales	f__Nocardiopsaceae	g__Nocardiopsis		0.0011342	0.00156655	0.00252195	0.00307917	0.000478106	0.000731834	0.000965749	0.00059349	0.000779247	0.00126669	0.00151884	0.000900478
k__Bacteria	p__Actinobacteria	c__Actinobacteria_class	o__Streptosporangiales	f__Nocardiopsaceae	g__Nocardiopsis	s__Nocardiopsis_alba	7.74122e-06	0	6.4168e-05	0	4.46277e-05	2.98791e-05	3.20218e-05	0	0	9.65152e-06	1.46523e-05	0
k__Bacteria	p__Actinobacteria	c__Actinobacteria_class	o__Streptosporangiales	f__Nocardiopsaceae	g__Nocardiopsis	s__Nocardiopsis_alkaliphila	1.31439e-05	1.3327e-05	1.55646e-05	0	0	1.26831e-05	0.000140457	2.9395e-05	0	0	0	0
k__Bacteria	p__Actinobacteria	c__Actinobacteria_class	o__Streptosporangiales	f__Nocardiopsaceae	g__Nocardiopsis	s__Nocardiopsis_baichengensis	2.27012e-05	4.42187e-05	1.01993e-05	0	9.74156e-05	0.000100442	7.07042e-05	5.55842e-05	1.0518e-05	7.7552e-05	4.28955e-05	3.20044e-05
k__Bacteria	p__Actinobacteria	c__Actinobacteria_class	o__Streptosporangiales	f__Nocardiopsaceae	g__Nocardiopsis	s__Nocardiopsis_chromatogenes	0	0	0	5.15379e-06	2.82772e-05	0.000269783	1.52173e-05	0	1.79696e-05	1.83463e-05	1.39261e-05	3.75985e-06
k__Bacteria	p__Actinobacteria	c__Actinobacteria_class	o__Streptosporangiales	f__Nocardiopsaceae	g__Nocardiopsis	s__Nocardiopsis_dassonvillei	0.000358273	0.000872417	0.00161035	0.00233744	0.000144536	8.53929e-05	7.04928e-05	0.000207927	0.000201524	0.00027679	0.000690852	0.000148266
k__Bacteria	p__Actinobacteria	c__Actinobacteria_class	o__Streptosporangiales	f__Nocardiopsaceae	g__Nocardiopsis	s__Nocardiopsis_ganjiahuensis	2.3367e-05	0	0	0	0	0	0	0	0	2.91333e-05	6.63425e-05	0
k__Bacteria	p__Actinobacteria	c__Actinobacteria_class	o__Streptosporangiales	f__Nocardiopsaceae	g__Nocardiopsis	s__Nocardiopsis_gilva	8.32883e-06	0.000121688	7.43209e-05	7.75004e-05	1.92442e-05	2.86737e-05	0.00022898	2.39145e-05	0	9.87363e-05	7.40192e-05	0.000103288
k__Bacteria	p__Actinobacteria	c__Actinobacteria_class	o__Streptosporangiales	f__Nocardiopsaceae	g__Nocardiopsis	s__Nocardiopsis_halotolerans	0	4.62431e-05	1.80024e-05	2.12982e-05	0	2.93392e-05	0	1.69995e-05	3.71299e-05	0.000151634	1.43875e-05	4.6613e-05
k__Bacteria	p__Actinobacteria	c__Actinobacteria_class	o__Streptosporangiales	f__Nocardiopsaceae	g__Nocardiopsis	s__Nocardiopsis_noname	4.50649e-05	5.48311e-05	2.13457e-05	1.26268e-05	0	0	0	5.03914e-05	4.40254e-05	4.49485e-05	5.97082e-05	6.44814e-05
k__Bacteria	p__Actinobacteria	c__Actinobacteria_class	o__Streptosporangiales	f__Nocardiopsaceae	g__Nocardiopsis	s__Nocardiopsis_potens	9.24485e-05	7.23282e-05	0.000120761	3.62561e-05	0	6.31668e-05	4.66593e-05	0	7.40136e-05	0.000195811	8.87821e-05	0.000203498
k__Bacteria	p__Actinobacteria	c__Actinobacteria_class	o__Streptosporangiales	f__Nocardiopsaceae	g__Nocardiopsis	s__Nocardiopsis_prasina	1.52948e-05	0	0	0	4.40868e-05	0	4.21782e-05	2.56538e-05	0	0	6.51362e-05	8.59751e-05
k__Bacteria	p__Actinobacteria	c__Actinobacteria_class	o__Streptosporangiales	f__Nocardiopsaceae	g__Nocardiopsis	s__Nocardiopsis_sp._NRRL_B-16309	6.30098e-05	7.86718e-05	0.000125168	5.52953e-05	5.70019e-05	2.5499e-05	4.09912e-05	1.47744e-05	0.000151263	0.000134324	0.000121648	6.28992e-05
k__Bacteria	p__Actinobacteria	c__Actinobacteria_class	o__Streptosporangiales	f__Nocardiopsaceae	g__Nocardiopsis	s__Nocardiopsis_sp._RV163	6.14159e-05	9.90082e-05	8.53357e-05	7.00341e-05	4.29163e-05	3.77125e-05	0.000227104	0.000131107	0.000149998	0.000110085	8.35616e-05	0.000101389
k__Bacteria	p__Actinobacteria	c__Actinobacteria_class	o__Streptosporangiales	f__Nocardiopsaceae	g__Nocardiopsis	s__Nocardiopsis_sp._SBT366	0	1.75861e-05	0.000112963	0	0	2.51046e-05	0	0	0	0	0	0
k__Bacteria	p__Actinobacteria	c__Actinobacteria_class	o__Streptosporangiales	f__Nocardiopsaceae	g__Nocardiopsis	s__Nocardiopsis_synnemataformans	1.0176e-05	5.15884e-05	1.205e-05	2.13841e-05	0	0	3.50776e-06	0	6.21327e-06	1.90306e-05	4.81518e-06	2.08004e-05
k__Bacteria	p__Actinobacteria	c__Actinobacteria_class	o__Streptosporangiales	f__Nocardiopsaceae	g__Nocardiopsis	s__Nocardiopsis_valliformis	0.000357862	9.46473e-05	0.000139305	0.000392307	0	2.41582e-05	4.74357e-05	3.77441e-05	8.65929e-05	0.000100651	0.000151904	2.75029e-05
k__Bacteria	p__Actinobacteria	c__Actinobacteria_class	o__Streptosporangiales	f__Nocardiopsaceae	g__Nocardiopsis	s__Nocardiopsis_xinjiangensis	5.53776e-05	0	0.000112416	4.98738e-05	0	0	0	0	0	0	2.62042e-05	0
k__Bacteria	p__Actinobacteria	c__Actinobacteria_class	o__Streptosporangiales	f__Nocardiopsaceae	g__Streptomonospora		5.75566e-05	6.26321e-05	8.58991e-05	4.96211e-05	0.0220642	0.000169662	0.000479332	0.0110416	0.0053406	7.1011e-05	7.84398e-05	2.45806e-05
[truncated: 10,917 more rows]
