# Supplementary material for: Ruminal Methanogenic Responses to the Thiamine Supplementation in High-Concentrate Diets
Source: Animals (Basel). 2020 May 28;10(6):935. doi: 10.3390/ani10060935 (PMC7341502; doi:10.3390/ani10060935)
Supplement: Supplementary file 1 [file animals-10-00935-s001.zip › Supplementary File(s)/Table S3.xlsx]

## Sheet: Sheet2
Effects of Thiamine Supplementation on Ruminal Methanogenesis in High-Concentrate Diets Feeding Dairy Cows
Fuguang Xue 1,2#, Yue Wang1# ,Yiguang Zhao1#, Yunlei Li1, Xuemei Nan1, Dengke Hua1, Fuyu Sun1, Liang Yang1, Linshu Jiang 3* and Benhai Xiong1*
1State Key Laboratory of Animal Nutrition, Institute of Animal Science, Chinese Academy of Agricultural Sciences, Beijing, 100193, China.
2 Jiangxi Province Key Laboratory of Animal Nutrition/Engineering Research Center of Feed Development, Jiangxi Agricultural University, Nanchang, Jiangxi, China.
3Beijing Key Laboratory for Dairy Cow Nutrition, Beijing University of Agriculture, Beijing, 102206, China
# These authors contributed equally to this work.
Present address: State Key Laboratory of Animal Nutrition, Institute of Animal Science, Chinese Academy of Agricultural Sciences, Beijing 100193, China.
*Corresponding author: Benhai Xiong, Email: xiongbenhai@caas.cn;
*Co-corresponding author: Linshu Jiang. Email: jls@bua.edu.cn
Short title: Thiamine and ruminal methanogenesis

## Sheet: Sheet1
ID							CON1	CON2	CON3	CON4	HC1	HC2	HC3	HC4	HCT1	HCT2	HCT3	HCT4
k__Archaea	p__Euryarchaeota	c__Methanobacteria	o__Methanobacteriales	f__Methanobacteriaceae	g__Methanobacteriaceae_noname	s__Methanobacteriaceae_archaeon_41_258	0.00134565	0.00514393	0.00220213	0.00159245	0.000472858	0.000935875	0.000938972	0.000740577	0.00310378	0.00146502	0.00311181	0.00333578
k__Archaea	p__Euryarchaeota	c__Thermoplasmata	o__Methanomassiliicoccales	f__Methanomassiliicoccaceae	g__Methanomassiliicoccus	s__Candidatus_Methanomassiliicoccus_intestinalis	0.0769481	0.00852588	0.00617962	0.0524442	0.022941	0.00606139	0.00486124	0.0064259	0.00381632	0.00521173	0.00382969	0.00272721
k__Archaea	p__Euryarchaeota	c__Thermoplasmata	o__Methanomassiliicoccales	f__Methanomassiliicoccaceae	g__Meth_Candidatus_Methanomethylophilus	s__Candidatus_Methanomethylophilus_alvus	0.0241638	0.00987583	0.00717226	0.00905654	0.0269431	0.0127461	0.0189838	0.0272205	0.0147545	0.0123426	0.00886747	0.013476
k__Archaea	p__Euryarchaeota	c__Thermoplasmata	o__Methanomassiliicoccales	f__Methanomassiliicoccaceae	g__Meth_Candidatus_Methanomethylophilus	s__Candidatus_Methanomethylophilus_sp._1R26	0.0059024	0.00212308	0.00144173	0.00188279	0.0050008	0.00285474	0.00419608	0.00522509	0.00327327	0.00250554	0.00197406	0.00266426
k__Archaea	p__Euryarchaeota	c__Methanomicrobia	o__Methanosarcinales	f__Candidatus_Methanoperedenaceae	g__Cand_Candidatus_Methanoperedens	s__Candidatus_Methanoperedens_nitroreducens	6.64098e-05	0.000645147	0.000168908	0.000595614	0.00012725	0.000171541	0.000103236	0.000177431	0.000121114	0.000265785	0.00013171	8.17279e-05
k__Archaea	p__Euryarchaeota	c__Methanomicrobia	o__Methanosarcinales	f__Candidatus_Methanoperedenaceae	g__Cand_Candidatus_Methanoperedens	s__Candidatus_Methanoperedens_sp._BLZ1	5.08822e-05	0.000152094	0.000227614	0.000104865	2.41603e-05	0.000129938	0.000184719	0.000199647	0.00043387	0.000149079	0.000475135	0.000578002
k__Archaea	p__Euryarchaeota	c__Thermoplasmata	o__Methanomassiliicoccales	f__Methanomassiliicoccaceae	g__Meth_Candidatus_Methanoplasma	s__Candidatus_Methanoplasma_termitum	0.00131783	0.000644747	0.000779105	0.00128573	0.00164825	0.00143103	0.00156893	0.00160837	0.00130532	0.00146065	0.000911868	0.00100778
k__Archaea	p__Euryarchaeota	c__Methanobacteria	o__Methanobacteriales	f__Methanobacteriaceae	g__Methanobacterium	s__Methanobacterium_arcticum	0	1.31393e-05	1.25169e-05	1.01508e-05	1.66283e-05	2.26359e-05	3.00689e-05	8.814e-05	3.17724e-05	3.6817e-05	3.22489e-05	1.27176e-05
k__Archaea	p__Euryarchaeota	c__Methanobacteria	o__Methanobacteriales	f__Methanobacteriaceae	g__Methanobacterium	s__Methanobacterium_formicicum	0.00336642	0.00728237	0.00403607	0.00470887	0.00116351	0.00171585	0.00158157	0.00113128	0.00332603	0.00425737	0.00693877	0.00522463
k__Archaea	p__Euryarchaeota	c__Methanobacteria	o__Methanobacteriales	f__Methanobacteriaceae	g__Methanobacterium	s__Methanobacterium_lacus	0.000634587	0.00312187	0.00109454	0.000740177	8.15821e-05	0.000384024	0.000411832	0.000469275	0.000333521	0.000984885	0.00133301	0.000574762
k__Archaea	p__Euryarchaeota	c__Methanobacteria	o__Methanobacteriales	f__Methanobacteriaceae	g__Methanobacterium	s__Methanobacterium_noname	0.000930334	0.00160854	0.00097604	0.0012052	0.000285086	0.000793173	0.000529692	0.000377209	0.00057946	0.000599168	0.000607716	0.000809196
k__Archaea	p__Euryarchaeota	c__Methanobacteria	o__Methanobacteriales	f__Methanobacteriaceae	g__Methanobacterium	s__Methanobacterium_paludis	0.000514045	0.00331884	0.00156838	0.00127641	0.000136027	0.00065147	0.000608323	0.000196832	0.00121082	0.0010164	0.00155831	0.00150079
k__Archaea	p__Euryarchaeota	c__Methanobacteria	o__Methanobacteriales	f__Methanobacteriaceae	g__Methanobacterium	s__Methanobacterium_sp._42_16	0	1.35789e-05	0	0	0	0.000157905	0	0	0	0.00010454	0	0
k__Archaea	p__Euryarchaeota	c__Methanobacteria	o__Methanobacteriales	f__Methanobacteriaceae	g__Methanobacterium	s__Methanobacterium_sp._Maddingley_MBC34	0.000188554	0.000630269	0.000254392	0.000515623	1.36362e-05	8.18115e-05	6.26549e-05	6.77869e-05	9.41305e-05	0.000145911	0.000377787	3.51986e-05
k__Archaea	p__Euryarchaeota	c__Methanobacteria	o__Methanobacteriales	f__Methanobacteriaceae	g__Methanobacterium	s__Methanobacterium_sp._MB1	5.37263e-05	2.20833e-05	0.000171196	0.000210976	0.000312834	0.000230465	0.000482557	0.000331108	0.000338426	0.00027732	0.000351213	0.000773359
k__Archaea	p__Euryarchaeota	c__Methanobacteria	o__Methanobacteriales	f__Methanobacteriaceae	g__Methanobacterium	s__Methanobacterium_sp._SMA-27	2.47493e-05	0.00102875	0.00014463	5.33713e-05	8.52922e-05	0.000162215	0.000145522	9.58831e-06	0.000201667	0.000311302	0.000985703	0.000552977
k__Archaea	p__Euryarchaeota	c__Methanobacteria	o__Methanobacteriales	f__Methanobacteriaceae	g__Methanobrevibacter	s__Methanobrevibacter_arboriphilus	0.00226559	0.00715247	0.00520567	0.00389045	0.000875915	0.00132954	0.00120577	0.00134485	0.00148704	0.00270031	0.0039108	0.0018938
k__Archaea	p__Euryarchaeota	c__Methanobacteria	o__Methanobacteriales	f__Methanobacteriaceae	g__Methanobrevibacter	s__Methanobrevibacter_boviskoreani	0.000296142	0.0034173	0.00158473	0.000910292	0.00023368	0.000902399	0.000791426	0.000394837	0.000872324	0.0017721	0.00192817	0.00181599
k__Archaea	p__Euryarchaeota	c__Methanobacteria	o__Methanobacteriales	f__Methanobacteriaceae	g__Methanobrevibacter	s__Methanobrevibacter_curvatus	0.00246504	0.00277494	0.00401451	0.00296895	0.00393144	0.00389558	0.00399431	0.00412843	0.0052059	0.00502067	0.00502917	0.00538791
k__Archaea	p__Euryarchaeota	c__Methanobacteria	o__Methanobacteriales	f__Methanobacteriaceae	g__Methanobrevibacter	s__Methanobrevibacter_cuticularis	0.00398426	0.00563192	0.00417211	0.00377627	0.00167655	0.00247401	0.00251948	0.00213865	0.00510365	0.00471282	0.00531359	0.00677568
k__Archaea	p__Euryarchaeota	c__Methanobacteria	o__Methanobacteriales	f__Methanobacteriaceae	g__Methanobrevibacter	s__Methanobrevibacter_filiformis	0.00350325	0.0027654	0.0018376	0.0018655	0.00135973	0.00210581	0.00193662	0.00205347	0.00493953	0.00422323	0.00557564	0.00741997
k__Archaea	p__Euryarchaeota	c__Methanobacteria	o__Methanobacteriales	f__Methanobacteriaceae	g__Methanobrevibacter	s__Methanobrevibacter_millerae	0.00583909	0.00728817	0.00613536	0.00880657	0.0020556	0.00342164	0.00289551	0.00199466	0.00493141	0.00536819	0.00676738	0.00551159
k__Archaea	p__Euryarchaeota	c__Methanobacteria	o__Methanobacteriales	f__Methanobacteriaceae	g__Methanobrevibacter	s__Methanobrevibacter_noname	0	0	6.42015e-05	1.0413e-05	4.27553e-05	9.47297e-05	0.000187348	4.72015e-05	0.000591941	0.000746109	0.000682288	0.000722298
k__Archaea	p__Euryarchaeota	c__Methanobacteria	o__Methanobacteriales	f__Methanobacteriaceae	g__Methanobrevibacter	s__Methanobrevibacter_olleyae	0.00911307	0.0200441	0.0136746	0.0123379	0.00283005	0.00380072	0.00462769	0.00435182	0.00960952	0.00889887	0.0136671	0.0119348
k__Archaea	p__Euryarchaeota	c__Methanobacteria	o__Methanobacteriales	f__Methanobacteriaceae	g__Methanobrevibacter	s__Methanobrevibacter_oralis	0.00143089	0.0123137	0.00574505	0.00358952	0.000733674	0.00675767	0.00161715	0.00122506	0.00110902	0.007408	0.00460033	0.00364956
k__Archaea	p__Euryarchaeota	c__Methanobacteria	o__Methanobacteriales	f__Methanobacteriaceae	g__Methanobrevibacter	s__Methanobrevibacter_ruminantium	0.0288321	0.06224	0.037636	0.033299	0.00722038	0.0133514	0.0118718	0.00936936	0.0317709	0.028568	0.0416182	0.0303128
k__Archaea	p__Euryarchaeota	c__Methanobacteria	o__Methanobacteriales	f__Methanobacteriaceae	g__Methanobrevibacter	s__Methanobrevibacter_smithii	0.0207229	0.0481462	0.0277175	0.0237811	0.00405791	0.00903219	0.00751593	0.00762438	0.00645754	0.00955518	0.0234728	0.0103737
k__Archaea	p__Euryarchaeota	c__Methanobacteria	o__Methanobacteriales	f__Methanobacteriaceae	g__Methanobrevibacter	s__Methanobrevibacter_smithii_CAG:186	0.000303867	0.000649539	0.000215114	0.000661796	6.72549e-05	8.13806e-05	6.15549e-06	7.77199e-05	0.000155132	9.49458e-05	0.000152618	6.67654e-05
k__Archaea	p__Euryarchaeota	c__Methanobacteria	o__Methanobacteriales	f__Methanobacteriaceae	g__Methanobrevibacter	s__Methanobrevibacter_sp._AbM4	0.000561927	0.00127942	0.00106976	0.00120261	0.000158521	0.000677479	0.000406812	0.000117249	0.00065117	0.000382991	0.000725759	0.000789531
k__Archaea	p__Euryarchaeota	c__Methanobacteria	o__Methanobacteriales	f__Methanobacteriaceae	g__Methanobrevibacter	s__Methanobrevibacter_sp._YE315	0.00592679	0.0136517	0.00719347	0.00548705	0.00199088	0.00516631	0.00347402	0.00236637	0.0036539	0.00673166	0.0075079	0.00526782
k__Archaea	p__Euryarchaeota	c__Methanobacteria	o__Methanobacteriales	f__Methanobacteriaceae	g__Methanobrevibacter	s__Methanobrevibacter_wolinii	0.00712765	0.0146502	0.0105902	0.00822773	0.00162278	0.00349793	0.00289471	0.00298337	0.00310075	0.0043902	0.00990143	0.00538401
k__Archaea	p__Euryarchaeota	c__Methanococci	o__Methanococcales	f__Methanocaldococcaceae	g__Methanocaldococcus	s__Methanocaldococcus_bathoardescens	0	1.34221e-05	0.000132696	0.000202431	2.8032e-05	5.16564e-05	0.000169195	6.66783e-05	0.000372329	0.000414228	0.000696627	0.000519593
k__Archaea	p__Euryarchaeota	c__Methanococci	o__Methanococcales	f__Methanocaldococcaceae	g__Methanocaldococcus	s__Methanocaldococcus_fervens	0.000121904	0.000115335	0.000161362	0.000139227	0.000171822	0.000363625	0.000392908	0.000120876	0.00146983	0.000891875	0.00125142	0.00183086
k__Archaea	p__Euryarchaeota	c__Methanococci	o__Methanococcales	f__Methanocaldococcaceae	g__Methanocaldococcus	s__Methanocaldococcus_infernus	0.000582293	0.00319292	0.001778	0.00164717	0.000261901	0.000431807	0.00103156	0.000617888	0.00102035	0.00108332	0.0028851	0.00131035
k__Archaea	p__Euryarchaeota	c__Methanococci	o__Methanococcales	f__Methanocaldococcaceae	g__Methanocaldococcus	s__Methanocaldococcus_jannaschii	0.000681606	0.000330359	0.00031906	0.000556511	0.000359717	0.00019123	0.000292649	8.14338e-05	0.000513566	0.000276319	0.000570076	0.000463499
k__Archaea	p__Euryarchaeota	c__Methanococci	o__Methanococcales	f__Methanocaldococcaceae	g__Methanocaldococcus	s__Methanocaldococcus_sp._FS406-22	0	0	1.14464e-05	0	9.61023e-05	8.45061e-05	0.000116902	7.56381e-05	0.000563839	0.000249298	0.000259803	0.000614834
k__Archaea	p__Euryarchaeota	c__Methanococci	o__Methanococcales	f__Methanocaldococcaceae	g__Methanocaldococcus	s__Methanocaldococcus_villosus	0	0	7.56456e-06	0	3.11035e-05	9.86996e-05	0.000159832	6.57558e-05	0.000967057	0.000478666	0.00085567	0.00111629
k__Archaea	p__Euryarchaeota	c__Methanococci	o__Methanococcales	f__Methanocaldococcaceae	g__Methanocaldococcus	s__Methanocaldococcus_vulcanius	0.000166481	0.000388683	0.00108523	0.000865894	0.000227329	0.00039718	0.000548246	0.000121327	0.0010708	0.000659176	0.00109643	0.00127093
k__Archaea	p__Euryarchaeota	c__Methanomicrobia	o__Methanocellales	f__Methanocellaceae	g__Methanocella	s__Methanocella_arvoryzae	0.000196139	0.000271513	0.000751492	0.00053526	0.000488193	0.00261215	0.00186011	0.00103948	0.00609212	0.00554437	0.00525777	0.00569583
k__Archaea	p__Euryarchaeota	c__Methanomicrobia	o__Methanocellales	f__Methanocellaceae	g__Methanocella	s__Methanocella_conradii	2.14853e-05	0.00165003	2.87178e-05	3.58339e-05	0.000107813	0.000353292	0.0003101	2.04703e-05	0.000296934	0.000426822	0.000369206	0.000347612
k__Archaea	p__Euryarchaeota	c__Methanomicrobia	o__Methanocellales	f__Methanocellaceae	g__Methanocella	s__Methanocella_paludicola	0.000101299	0.0012409	0.000281479	0.000320301	4.92862e-05	0.000273732	9.41362e-05	0.000152203	0.000146767	0.00078232	0.000245848	8.91984e-05
k__Archaea	p__Euryarchaeota	c__Methanomicrobia	o__Methanosarcinales	f__Methanosarcinaceae	g__Methanococcoides	s__Methanococcoides_burtonii	8.78541e-06	0.000240336	0.000180522	0.00014142	0.000189614	0.000239295	0.000135124	0.000204396	0.000222672	0.000251993	8.11819e-05	0.000123169
k__Archaea	p__Euryarchaeota	c__Methanomicrobia	o__Methanosarcinales	f__Methanosarcinaceae	g__Methanococcoides	s__Methanococcoides_methylutens	0.000586327	0.000373463	0.000400522	0.000319585	0.000183603	0.000287262	0.00029898	0.000266505	0.000314046	0.000502244	0.000407621	0.000375843
k__Archaea	p__Euryarchaeota	c__Methanococci	o__Methanococcales	f__Methanococcaceae	g__Methanococcus	s__Methanococcus_aeolicus	2.06071e-05	7.58829e-05	0.000146275	6.55706e-05	0.000115344	0.00035429	0.000329763	0.000128269	0.0017315	0.00104568	0.000936392	0.00262881
k__Archaea	p__Euryarchaeota	c__Methanococci	o__Methanococcales	f__Methanococcaceae	g__Methanococcus	s__Methanococcus_maripaludis	0.000573015	0.00150697	0.00150661	0.0014741	0.000739059	0.00220219	0.00192819	0.00151204	0.00404256	0.00376663	0.00362953	0.00490896
k__Archaea	p__Euryarchaeota	c__Methanococci	o__Methanococcales	f__Methanococcaceae	g__Methanococcus	s__Methanococcus_vannielii	0.00024363	0.000149691	0.000209797	0.000187645	0.000189151	0.00022791	0.000269138	9.30967e-05	0.000181679	0.000272566	0.000289716	0.000145989
k__Archaea	p__Euryarchaeota	c__Methanococci	o__Methanococcales	f__Methanococcaceae	g__Methanococcus	s__Methanococcus_voltae	0	0	1.69246e-06	0	6.116e-05	4.03214e-05	0.000139945	3.91136e-05	0.000498433	0.000318919	0.000445943	0.000665377
k__Archaea	p__Euryarchaeota	c__Methanomicrobia	o__Methanomicrobiales	f__Methanocorpusculaceae	g__Methanocorpusculum	s__Methanocorpusculum_bavaricum	1.53901e-05	6.14764e-05	5.11576e-05	6.14882e-05	0.000151123	7.18907e-05	0.000158391	0.000150686	0.000236203	0.000240393	0.000120545	0.000213465
k__Archaea	p__Euryarchaeota	c__Methanomicrobia	o__Methanomicrobiales	f__Methanocorpusculaceae	g__Methanocorpusculum	s__Methanocorpusculum_labreanum	0.000825457	0.00316952	0.00065768	0.000568882	0.000956382	0.00161739	0.00131065	0.000922166	0.000925457	0.00147286	0.000836437	0.000727744
k__Archaea	p__Euryarchaeota	c__Methanomicrobia	o__Methanomicrobiales	f__Methanomicrobiaceae	g__Methanoculleus	s__Methanoculleus_bourgensis	0.000321625	0.000278849	0.000187873	0.000122116	0.000114989	0.000134272	0.000268151	0.000216591	0.000309744	0.000205851	0.000172112	0.000169923
k__Archaea	p__Euryarchaeota	c__Methanomicrobia	o__Methanomicrobiales	f__Methanomicrobiaceae	g__Methanoculleus	s__Methanoculleus_marisnigri	0.000496951	8.80597e-05	9.62819e-05	0.000242032	0.000154869	9.70874e-05	8.21383e-05	6.69406e-05	0.000129009	0.00014983	0.000162172	1.87064e-05
k__Archaea	p__Euryarchaeota	c__Methanomicrobia	o__Methanomicrobiales	f__Methanomicrobiaceae	g__Methanoculleus	s__Methanoculleus_sediminis	3.93767e-05	0.000247748	0.000208066	0.000181393	9.28242e-05	0.000120575	0.000112756	0.00018328	0.000432154	0.000208197	0.00018553	0.000140113
k__Archaea	p__Euryarchaeota	c__Methanomicrobia	o__Methanomicrobiales	f__Methanomicrobiaceae	g__Methanoculleus	s__Methanoculleus_sp._CAG:1088	0.010542	0.00388629	0.00392645	0.00420528	0.012984	0.00647484	0.00963793	0.0133209	0.00639208	0.00557669	0.00393999	0.00610486
k__Archaea	p__Euryarchaeota	c__Methanomicrobia	o__Methanomicrobiales	f__Methanomicrobiaceae	g__Methanoculleus	s__Methanoculleus_sp._MAB1	0	0.000165242	6.11298e-05	7.6268e-06	0	0	0	0	0	0	8.07674e-06	9.55541e-06
k__Archaea	p__Euryarchaeota	c__Methanomicrobia	o__Methanomicrobiales	f__Methanomicrobiaceae	g__Methanoculleus	s__Methanoculleus_sp._MH98A	0	2.02087e-05	1.44386e-05	0	2.82187e-05	0.000196025	0.000118136	7.08517e-05	5.09825e-05	0.000101503	6.81999e-05	0
k__Archaea	p__Euryarchaeota	c__Methanomicrobia	o__Methanomicrobiales	f__Methanomicrobiaceae	g__Methanoculleus	s__Methanoculleus_sp._SDB	0.000247921	0.000447161	0.000545153	0.000590051	0.000356537	0.000391354	0.000391573	0.000367358	0.000519019	0.000303714	0.000560236	0.000464721
k__Archaea	p__Euryarchaeota	c__Methanomicrobia	o__Methanomicrobiales	f__Methanomicrobiaceae	g__Methanofollis	s__Methanofollis_liminatans	6.45423e-05	0.000215563	0.000399051	9.09669e-05	0.000154322	0.000444309	0.000353735	0.000341636	0.000306645	0.000408219	0.000231809	0.000222508
k__Archaea	p__Euryarchaeota	c__Thermoplasmata	o__Thermoplasmata_noname	f__Thermoplasmata_noname	g__Thermoplasmata_noname	s__methanogenic_archaeon_ISO4-H5	0.161523	0.0690741	0.0584881	0.071744	0.204235	0.102919	0.161023	0.214246	0.112202	0.095305	0.068608	0.104719
k__Archaea	p__Euryarchaeota	c__Methanomicrobia	o__Methanomicrobiales	f__Methanomicrobiales_noname	g__Methanomicrobiales_noname	s__methanogenic_archaeon_mixed_culture_ISO4-G1	0.00449503	0.00453894	0.00451531	0.00415126	0.00639468	0.00490313	0.00680875	0.00640563	0.00490151	0.00431745	0.0055202	0.00416331
k__Archaea	p__Euryarchaeota	c__Methanomicrobia	o__Methanomicrobiales	f__Methanomicrobiaceae	g__Methanogenium	s__Methanogenium_cariaci	0.000189088	0.000670728	0.000284973	0.000357615	0.000164756	3.83823e-05	0.000164574	5.05301e-05	0.000169225	6.61215e-05	0.000135746	8.69144e-05
k__Archaea	p__Euryarchaeota	c__Methanomicrobia	o__Methanosarcinales	f__Methanosarcinaceae	g__Methanohalobium	s__Methanohalobium_evestigatum	0.000635005	0.000726954	0.00109395	0.000792186	0.000752549	0.000742058	0.000858693	0.000882889	0.00220822	0.0019861	0.00218349	0.0024688
k__Archaea	p__Euryarchaeota	c__Methanomicrobia	o__Methanosarcinales	f__Methanosarcinaceae	g__Methanohalophilus	s__Methanohalophilus_mahii	2.42276e-05	0.00050388	0.000203266	0.00011417	5.64784e-05	1.71077e-05	3.6929e-05	0.000141169	5.32699e-05	2.78254e-05	7.61976e-05	3.80651e-05
k__Archaea	p__Euryarchaeota	c__Methanomicrobia	o__Methanosarcinales	f__Methanosarcinaceae	g__Methanohalophilus	s__Methanohalophilus_sp._T328-1	0.000260366	0.000149964	0.000110569	0.000236245	1.51068e-05	4.54878e-05	4.40431e-05	0	5.08214e-05	5.63919e-05	0.000238499	3.96315e-05
k__Archaea	p__Euryarchaeota	c__Methanomicrobia	o__Methanomicrobiales	f__Methanomicrobiaceae	g__Methanolacinia	s__Methanolacinia_paynteri	0.000125044	4.06365e-05	0.000136003	0.000133073	0.000545088	0.000917492	0.000784503	0.000816406	0.000607715	0.00114561	0.000327361	0.000413356
k__Archaea	p__Euryarchaeota	c__Methanomicrobia	o__Methanomicrobiales	f__Methanomicrobiaceae	g__Methanolacinia	s__Methanolacinia_petrolearia	0.000140717	0.000745878	0.00040628	0.000154174	0.000287742	0.000457419	0.000496409	0.000477491	0.000317145	0.000311548	0.000638675	0.000743446
k__Archaea	p__Euryarchaeota	c__Methanomicrobia	o__Methanomicrobiales	f__Methanoregulaceae	g__Methanolinea	s__Methanolinea_sp._SDB	9.48329e-05	1.63196e-05	7.72874e-05	7.0232e-05	9.43466e-05	0.000151387	0.000181118	0.000208727	0.000511214	0.000180479	0.000348545	9.15813e-05
k__Archaea	p__Euryarchaeota	c__Methanomicrobia	o__Methanomicrobiales	f__Methanoregulaceae	g__Methanolinea	s__Methanolinea_tarda	0.000285476	1.3963e-05	4.38953e-05	9.70843e-06	0.000237847	7.5754e-05	8.12299e-05	9.85584e-05	5.78506e-05	0	5.25238e-05	0
k__Archaea	p__Euryarchaeota	c__Methanomicrobia	o__Methanosarcinales	f__Methanosarcinaceae	g__Methanolobus	s__Methanolobus_psychrophilus	0.000159992	0.000621063	0.000279049	9.82183e-05	0.000238131	0.000318223	0.000282168	0.000392536	0.000597144	0.000231827	0.000251891	0.000167128
k__Archaea	p__Euryarchaeota	c__Methanomicrobia	o__Methanosarcinales	f__Methanosarcinaceae	g__Methanolobus	s__Methanolobus_sp._T82-4	0.000186248	0.000437335	0.000451264	0.000190849	0.00027439	0.00150804	0.000590801	0.00054704	0.000463679	0.000937256	0.000594141	0.000416661
k__Archaea	p__Euryarchaeota	c__Methanomicrobia	o__Methanosarcinales	f__Methanosarcinaceae	g__Methanolobus	s__Methanolobus_tindarius	0.000202786	0.000142688	0.000599527	0.000309771	0.000108026	0.000345062	0.000448189	0.00014278	0.00129785	0.000530623	0.00074265	0.00108193
k__Archaea	p__Euryarchaeota	c__Thermoplasmata	o__Methanomassiliicoccales	f__Methanomassiliicoccales_noname	g__Methanomassiliicoccales_noname	s__Methanomassiliicoccales_archaeon_RumEn_M1	0.000198745	0.000526098	0.0006514	0.000403589	0.000376	0.00102921	0.00047083	0.000802217	0.000881697	0.000783476	0.000911213	0.000585617
k__Archaea	p__Euryarchaeota	c__Thermoplasmata	o__Methanomassiliicoccales	f__Methanomassiliicoccales_noname	g__Methanomassiliicoccales_noname	s__Methanomassiliicoccales_archaeon_RumEn_M2	0.00134969	0.000744806	0.000964654	0.000911726	0.000654223	0.000943981	0.00106603	0.00140844	0.000746583	0.00124966	0.00128404	0.000735571
k__Archaea	p__Euryarchaeota	c__Thermoplasmata	o__Methanomassiliicoccales	f__Methanomassiliicoccaceae	g__Methanomassiliicoccus	s__Methanomassiliicoccus_luminyensis	0.00111231	0.00146248	0.00218435	0.00149808	0.00164092	0.00316896	0.00289004	0.00374532	0.00219252	0.00330725	0.00402609	0.00209308
k__Archaea	p__Euryarchaeota	c__Methanomicrobia	o__Methanosarcinales	f__Methanosarcinaceae	g__Methanomethylovorans	s__Methanomethylovorans_hollandica	0.00139555	0.00269569	0.00068926	0.000846747	0.00212148	0.00040573	0.0016741	0.000275981	0.000281784	0.000385265	0.000697676	0.000362155
k__Archaea	p__Euryarchaeota	c__Methanomicrobia	o__Methanomicrobiales	f__Methanomicrobiales_noname	g__Methanomicrobiales_noname	s__Methanomicrobiales_archaeon_53_19	0	0	0	0	0	9.08959e-05	0	0	0	0.000153527	0	0
k__Archaea	p__Euryarchaeota	c__Methanomicrobia	o__Methanomicrobiales	f__Methanomicrobiaceae	g__Methanomicrobium	s__Methanomicrobium_mobile	0.00101127	0.00127835	0.000949019	0.000851588	0.00165815	0.00106399	0.00099838	0.000914396	0.00106127	0.000984741	0.000684852	0.000643812
k__Archaea	p__Euryarchaeota	c__Methanomicrobia	o__Methanomicrobiales	f__Methanomicrobiaceae	g__Methanoplanus	s__Methanoplanus_limicola	0.000132972	0.000795437	0.00161597	0.00114893	0.000865353	0.00146568	0.00161967	0.00106722	0.00122003	0.00114251	0.000979756	0.00129927
k__Archaea	p__Euryarchaeota	c__Methanopyri	o__Methanopyrales	f__Methanopyraceae	g__Methanopyrus	s__Methanopyrus_kandleri	1.67226e-05	0	9.09656e-06	0	0.000157421	0.000101057	0.0002959	9.22016e-05	0.000871874	0.000607735	0.000700706	0.00151961
k__Archaea	p__Euryarchaeota	c__Methanomicrobia	o__Methanomicrobiales	f__Methanoregulaceae	g__Methanoregula	s__Methanoregula_boonei	5.8529e-05	0.000163368	0.000199675	0.000136356	5.31341e-05	0.000110398	4.59623e-05	5.66012e-05	5.24566e-05	9.31897e-05	0.000159952	0.000159853
k__Archaea	p__Euryarchaeota	c__Methanomicrobia	o__Methanomicrobiales	f__Methanoregulaceae	g__Methanoregula	s__Methanoregula_formicica	0.000175824	0.000319649	0.000295456	0.000274822	0.000148727	0.000430444	0.000346373	0.000335953	0.000379318	0.000470247	0.000493758	0.000351269
k__Archaea	p__Euryarchaeota	c__Methanomicrobia	o__Methanosarcinales	f__Methanosaetaceae	g__Methanosaeta	s__Methanosaeta_concilii	8.58606e-05	0.000358429	0.000411407	8.86361e-05	0.000225431	0.000252686	0.000239451	0.000173335	0.000160854	0.000375164	0.000320976	0.000467955
k__Archaea	p__Euryarchaeota	c__Methanomicrobia	o__Methanosarcinales	f__Methanosaetaceae	g__Methanosaeta	s__Methanosaeta_harundinacea	0.000114442	0.000740898	0.000487606	0.000354576	0.000204911	0.000591908	0.000490904	0.000399255	0.00104068	0.00148885	0.0012875	0.00128299
k__Archaea	p__Euryarchaeota	c__Methanomicrobia	o__Methanosarcinales	f__Methanosaetaceae	g__Methanosaeta	s__Methanosaeta_sp._SDB	1.51435e-05	0.000173288	9.53942e-05	0.000144154	0.000151101	0.000521824	0.000180767	0.000450186	0.000100403	0.000334125	0.000307012	0.00015918
k__Archaea	p__Euryarchaeota	c__Methanomicrobia	o__Methanosarcinales	f__Methanosaetaceae	g__Methanosaeta	s__Methanosaeta_thermophila	0.000370814	0.000611659	0.0011265	0.000519694	0.000354354	0.000803117	0.000723655	0.000706035	0.0013028	0.00112109	0.00127289	0.000784926
k__Archaea	p__Euryarchaeota	c__Methanomicrobia	o__Methanosarcinales	f__Methanosarcinaceae	g__Methanosalsum	s__Methanosalsum_zhilinae	0.00020834	0.000162486	9.82683e-05	9.47034e-05	0.000121087	0.000182214	0.000162818	0.00059091	9.1865e-05	0.000104961	3.02924e-05	5.84546e-05
k__Archaea	p__Euryarchaeota	c__Methanomicrobia	o__Methanosarcinales	f__Methanosarcinaceae	g__Methanosarcina	s__Methanosarcina_acetivorans	0.0008287	0.00119762	0.00186393	0.00138198	0.00172982	0.00272691	0.00268322	0.00199298	0.00193791	0.00213474	0.00181379	0.00136388
k__Archaea	p__Euryarchaeota	c__Methanomicrobia	o__Methanosarcinales	f__Methanosarcinaceae	g__Methanosarcina	s__Methanosarcina_barkeri	0.00085016	0.00287327	0.00393426	0.00278546	0.001849	0.00479192	0.00531189	0.00400114	0.00581165	0.00522625	0.00388734	0.00664567
k__Archaea	p__Euryarchaeota	c__Methanomicrobia	o__Methanosarcinales	f__Methanosarcinaceae	g__Methanosarcina	s__Methanosarcina_flavescens	4.81743e-05	0.000363078	0.000306195	0.000328417	0.000167076	5.9485e-05	0.00019808	0.000184351	0.000130387	3.35904e-05	0.00031936	9.48521e-05
k__Archaea	p__Euryarchaeota	c__Methanomicrobia	o__Methanosarcinales	f__Methanosarcinaceae	g__Methanosarcina	s__Methanosarcina_horonobensis	0.0204005	0.00112865	0.00209522	0.000288327	0.000452109	0.00260767	0.000655422	0.00203444	0.00151335	0.00114301	0.00124937	0.00180344
k__Archaea	p__Euryarchaeota	c__Methanomicrobia	o__Methanosarcinales	f__Methanosarcinaceae	g__Methanosarcina	s__Methanosarcina_lacustris	0.000161767	0.000395688	0.000564517	0.000312137	0.000190959	0.000574685	0.000509754	0.000433285	0.00118307	0.00125949	0.00129044	0.0014874
k__Archaea	p__Euryarchaeota	c__Methanomicrobia	o__Methanosarcinales	f__Methanosarcinaceae	g__Methanosarcina	s__Methanosarcina_mazei	0.00107993	0.00274696	0.00183618	0.00183047	0.00201228	0.00332744	0.00371003	0.00363691	0.00574292	0.00623811	0.00571692	0.00642324
k__Archaea	p__Euryarchaeota	c__Methanomicrobia	o__Methanosarcinales	f__Methanosarcinaceae	g__Methanosarcina	s__Methanosarcina_noname	0	0.00020185	0	0	7.49991e-05	0.000139805	4.75552e-05	0.000148364	1.11665e-05	8.49154e-05	5.45567e-05	3.91095e-05
k__Archaea	p__Euryarchaeota	c__Methanomicrobia	o__Methanosarcinales	f__Methanosarcinaceae	g__Methanosarcina	s__Methanosarcina_siciliae	0.00314313	0.00632995	0.00595032	0.00479095	0.00407612	0.00421845	0.00503575	0.00478428	0.00807485	0.00460341	0.0054568	0.00382159
k__Archaea	p__Euryarchaeota	c__Methanomicrobia	o__Methanosarcinales	f__Methanosarcinaceae	g__Methanosarcina	s__Methanosarcina_soligelidi	0	1.18788e-05	0.000144427	6.88272e-06	2.12537e-05	9.26189e-05	6.30728e-05	4.4036e-05	3.69313e-05	8.00561e-05	0.000127428	6.95801e-05
k__Archaea	p__Euryarchaeota	c__Methanomicrobia	o__Methanosarcinales	f__Methanosarcinaceae	g__Methanosarcina	s__Methanosarcina_sp._1.H.A.2.2	0	0.000361177	0.000311819	0.000163454	7.93381e-05	6.28357e-05	0.000168274	0.000180885	0.000126826	8.93351e-05	0.000229361	0.000119711
k__Archaea	p__Euryarchaeota	c__Methanomicrobia	o__Methanosarcinales	f__Methanosarcinaceae	g__Methanosarcina	s__Methanosarcina_sp._1.H.T.1A.1	0	4.32414e-05	1.48388e-05	2.61289e-05	7.88515e-05	0.000207971	0.000203695	9.62408e-05	0.00012376	0.000272791	9.87636e-05	0.000101768
k__Archaea	p__Euryarchaeota	c__Methanomicrobia	o__Methanosarcinales	f__Methanosarcinaceae	g__Methanosarcina	s__Methanosarcina_sp._2.H.A.1B.4	0	6.374e-05	0.000282027	7.34874e-06	5.31685e-05	0.00016845	0.000164463	1.83653e-05	0.000474852	0.000440444	0.00034126	0.000335203
k__Archaea	p__Euryarchaeota	c__Methanomicrobia	o__Methanosarcinales	f__Methanosarcinaceae	g__Methanosarcina	s__Methanosarcina_sp._Kolksee	0.000133156	0.000100644	8.93408e-05	9.91697e-05	0.000169467	0.000316012	0.000219919	0.000162377	0.000302345	0.000391792	0.000689003	0.000222268
k__Archaea	p__Euryarchaeota	c__Methanomicrobia	o__Methanosarcinales	f__Methanosarcinaceae	g__Methanosarcina	s__Methanosarcina_sp._MTP4	0.000933748	0.000555532	0.000537405	0.000333394	0.000277797	0.000601199	0.000865753	0.000458173	0.000273572	0.00053691	0.000427889	0.000328598
k__Archaea	p__Euryarchaeota	c__Methanomicrobia	o__Methanosarcinales	f__Methanosarcinaceae	g__Methanosarcina	s__Methanosarcina_sp._WH1	1.14376e-05	9.18925e-05	2.87239e-05	6.28003e-05	6.85834e-05	0.000108964	2.25314e-05	4.75213e-05	1.19039e-05	3.62092e-05	0	6.51396e-05
k__Archaea	p__Euryarchaeota	c__Methanomicrobia	o__Methanosarcinales	f__Methanosarcinaceae	g__Methanosarcina	s__Methanosarcina_sp._WWM596	0	0	0.000310287	0.000174268	0.000152687	3.0847e-05	0.000106528	9.42819e-05	0.000167987	0.000285725	0.000527534	0.000283918
k__Archaea	p__Euryarchaeota	c__Methanomicrobia	o__Methanosarcinales	f__Methanosarcinaceae	g__Methanosarcina	s__Methanosarcina_thermophila	4.0073e-05	2.78203e-05	0.000186401	0.000107031	5.08033e-05	0.000187727	0.000116348	0.000237873	0.000282476	0.000215017	0.000384054	0.000420617
k__Archaea	p__Euryarchaeota	c__Methanomicrobia	o__Methanosarcinales	f__Methanosarcinaceae	g__Methanosarcina	s__Methanosarcina_vacuolata	0.000103162	0.000370312	0.000304306	0.000275504	7.10817e-05	0.000241061	0.000126028	0.000114272	0.00018725	0.000159827	0.000183504	0.000226842
k__Archaea	p__Euryarchaeota	c__Methanobacteria	o__Methanobacteriales	f__Methanobacteriaceae	g__Methanosphaera	s__Methanosphaera_stadtmanae	0.00035101	0.00102903	0.000712156	0.000562104	0.000510024	0.00147363	0.000951868	0.000306147	0.00321606	0.00263008	0.00323818	0.00426442
k__Archaea	p__Euryarchaeota	c__Methanomicrobia	o__Methanomicrobiales	f__Methanoregulaceae	g__Methanosphaerula	s__Methanosphaerula_palustris	3.27908e-05	0.000130807	0.000131144	4.69774e-05	9.48465e-05	0.000173834	0.000234183	0.000180301	0.000161115	0.000273871	0.000141759	0.00017266
k__Archaea	p__Euryarchaeota	c__Methanomicrobia	o__Methanomicrobiales	f__Methanospirillaceae	g__Methanospirillum	s__Methanospirillum_hungatei	2.99355e-05	0.000176356	0.000205637	8.77295e-05	7.95234e-05	0.000267311	0.000122039	0.000406589	0.000343361	0.00052985	0.000258461	0.000574634
k__Archaea	p__Euryarchaeota	c__Methanobacteria	o__Methanobacteriales	f__Methanobacteriaceae	g__Methanothermobacter	s__Methanothermobacter_marburgensis	3.55954e-05	1.44662e-05	9.49141e-05	2.38829e-05	0.000268521	0.000508156	0.000326392	0.0004876	0.000396688	0.000297065	0.00032382	0.000640685
k__Archaea	p__Euryarchaeota	c__Methanobacteria	o__Methanobacteriales	f__Methanobacteriaceae	g__Methanothermobacter	s__Methanothermobacter_sp._CaT2	5.31748e-05	0	5.34164e-05	4.95073e-05	0	4.14e-05	4.62747e-05	6.32755e-05	8.67241e-05	2.71319e-05	6.5535e-05	4.65197e-05
k__Archaea	p__Euryarchaeota	c__Methanobacteria	o__Methanobacteriales	f__Methanobacteriaceae	g__Methanothermobacter	s__Methanothermobacter_thermautotrophicus	0.000385896	0.00276865	0.000912479	0.000974206	0.000110157	0.000202786	0.000186655	0.00034889	0.000400524	0.000288476	0.00107594	0.000229491
k__Archaea	p__Euryarchaeota	c__Methanococci	o__Methanococcales	f__Methanococcaceae	g__Methanothermococcus	s__Methanothermococcus_okinawensis	0	5.82572e-05	0.000142257	1.91378e-05	0.000254463	0.000402729	0.000635809	0.000101468	0.00257396	0.0015956	0.0018666	0.00409424
k__Archaea	p__Euryarchaeota	c__Methanococci	o__Methanococcales	f__Methanococcaceae	g__Methanothermococcus	s__Methanothermococcus_thermolithotrophicus	2.33566e-05	0.000288783	0.000246231	0.000138472	0.000224	0.000246423	0.000277073	0.000184325	0.000523376	0.000657451	0.000273466	0.000547605
k__Archaea	p__Euryarchaeota	c__Methanobacteria	o__Methanobacteriales	f__Methanothermaceae	g__Methanothermus	s__Methanothermus_fervidus	2.51794e-06	0.000440698	5.79175e-05	2.43122e-05	0.000375698	0.000712412	0.000800422	0.000130157	0.0034125	0.00241767	0.00291411	0.00487649
k__Archaea	p__Euryarchaeota	c__Methanococci	o__Methanococcales	f__Methanocaldococcaceae	g__Methanotorris	s__Methanotorris_formicicus	0	7.68791e-05	0.000315757	3.85997e-05	0.000155588	0.000144054	0.000259936	6.58104e-05	0.000810582	0.000530323	0.000762684	0.000837314
k__Archaea	p__Euryarchaeota	c__Methanococci	o__Methanococcales	f__Methanocaldococcaceae	g__Methanotorris	s__Methanotorris_igneus	0.000110674	3.65273e-05	8.50506e-05	8.46407e-05	0.000215204	0.000438034	0.000590457	5.30915e-05	0.00244886	0.00123772	0.00178241	0.00327866
